# Supplementary material for: Rotationally Resolved Predissociation Spectrum of the 15Φ ← X5Δ Rovibronic Band of FeH+
Source: J Phys Chem Lett. 2026 Jan 28;17(6):1729–34. doi: 10.1021/acs.jpclett.5c03818 (PMC12908152; doi:10.1021/acs.jpclett.5c03818)
Supplement: Supplementary file 2 [file jz5c03818_si_002.xlsx]

## Sheet: Figure 1
Expt.		Cumulative Gauss Fit
Wavenumber	σ	Wavenumber	σ
cm-1	cm2	cm-1	cm2
18826.2	9.10796e-21	18544.1	4.97933e-21
18825.8	9.52278e-21	18547.6	4.97933e-21
18825.5	9.92225e-21	18551	4.97933e-21
18825.1	9.0733e-21	18554.5	4.97933e-21
18824.8	8.90345e-21	18557.9	4.97933e-21
18824.4	7.46364e-21	18561.3	4.97933e-21
18824.1	8.93134e-21	18563.1	4.97933e-21
18823.7	4.41765e-21	18564.8	4.97933e-21
18823.7	5.77877e-21	18566.5	4.97933e-21
18821.9	8.94328e-21	18568.2	4.97933e-21
18820.1	8.40938e-21	18570	4.97933e-21
18818.4	6.41214e-21	18571.7	4.97933e-21
18816.6	4.98177e-21	18573.4	4.97933e-21
18814.8	8.04544e-21	18575.2	4.97933e-21
18813.1	7.25003e-21	18576.9	4.97933e-21
18811.3	5.8552e-21	18578.6	4.97933e-21
18809.5	8.02661e-21	18580.3	4.97933e-21
18807.7	5.84958e-21	18582.1	4.97933e-21
18806	9.04256e-21	18583.8	4.97933e-21
18804.2	7.63856e-21	18585.5	4.97933e-21
18802.4	4.14598e-21	18587.3	4.97933e-21
18800.7	6.73033e-21	18589	4.97933e-21
18798.9	4.06144e-21	18590.7	4.97933e-21
18797.1	6.23571e-21	18592.4	4.97933e-21
18795.4	6.82607e-21	18594.2	4.97933e-21
18793.6	5.93304e-21	18595.9	4.97933e-21
18791.8	7.38972e-21	18597.6	4.97933e-21
18791.8	7.31063e-21	18599.4	4.97933e-21
18791.5	1.05036e-20	18601.1	4.97933e-21
18791.1	6.85055e-21	18602.8	4.97933e-21
18790.8	9.07683e-21	18604.6	4.97933e-21
18790.4	1.13815e-20	18606.3	4.97933e-21
18790.1	1.22834e-20	18608	4.97933e-21
18789.7	1.56213e-20	18609.8	4.97933e-21
18789.3	1.87806e-20	18611.5	4.97933e-21
18789	1.67447e-20	18613.2	4.97933e-21
18788.6	1.92472e-20	18615	4.97933e-21
18788.3	2.50135e-20	18616	4.97933e-21
18787.9	2.35185e-20	18616.4	4.97933e-21
18787.6	2.69745e-20	18616.7	4.97933e-21
18787.2	2.60869e-20	18617	4.97933e-21
18786.9	3.2832e-20	18617.4	4.97933e-21
18786.5	3.48949e-20	18617.7	4.97933e-21
18786.2	3.33025e-20	18618.1	4.97933e-21
18785.8	3.93889e-20	18618.4	4.97934e-21
18785.5	4.12908e-20	18618.8	4.97934e-21
18785.1	4.08204e-20	18619.1	4.97936e-21
18784.8	4.26631e-20	18619.5	4.97939e-21
18784.4	3.75776e-20	18619.8	4.97945e-21
18784	4.25988e-20	18620.2	4.97956e-21
18783.7	4.32743e-20	18620.5	4.97976e-21
18783.3	4.05699e-20	18620.9	4.98012e-21
18783	4.1774e-20	18621.2	4.98077e-21
18782.6	4.08815e-20	18621.6	4.98188e-21
18782.3	3.97529e-20	18621.9	4.98375e-21
18781.9	3.7343e-20	18622.3	4.98682e-21
18781.6	4.40652e-20	18622.6	4.99175e-21
18781.2	4.19685e-20	18622.9	4.99946e-21
18780.9	3.91032e-20	18623.3	5.01122e-21
18780.5	3.81889e-20	18623.6	5.02871e-21
18780.2	3.98611e-20	18624	5.05409e-21
18779.8	4.01757e-20	18624.3	5.086e-21
18779.5	4.37836e-20	18624.3	5.08997e-21
18779.1	4.20706e-20	18624.6	5.12386e-21
18778.8	3.79135e-20	18624.7	5.13941e-21
18778.4	3.05183e-20	18624.9	5.17225e-21
18778	3.03526e-20	18625	5.20574e-21
18777.7	3.02212e-20	18625.2	5.23301e-21
18777.3	1.9745e-20	18625.4	5.29236e-21
18777	1.9866e-20	18625.4	5.30794e-21
18776.6	1.706e-20	18625.7	5.39866e-21
18776.3	1.05226e-20	18625.7	5.40243e-21
18775.9	9.10292e-21	18626	5.50646e-21
18775.6	5.00844e-21	18626.1	5.53838e-21
18775.2	4.23302e-21	18626.3	5.63211e-21
18774.9	6.81647e-21	18626.4	5.70145e-21
18774.5	7.03287e-21	18626.6	5.77568e-21
18774.2	1.04689e-20	18626.8	5.89116e-21
18773.8	9.12685e-21	18626.8	5.93638e-21
18773.5	5.87107e-21	18627.1	6.10488e-21
18773.1	6.22459e-21	18627.1	6.11238e-21
18772.8	3.56272e-21	18627.4	6.3008e-21
18772.4	6.54607e-21	18627.5	6.33755e-21
18772	8.49594e-21	18627.8	6.58156e-21
18771.7	7.53889e-21	18628.2	6.82708e-21
18771.3	1.00521e-20	18628.3	6.89558e-21
18771	7.56924e-21	18628.5	7.06251e-21
18770.6	1.05434e-20	18628.5	7.08436e-21
18770.3	1.22755e-20	18628.8	7.25747e-21
18769.9	1.30638e-20	18628.9	7.27543e-21
18769.6	1.75741e-20	18629.1	7.40836e-21
18769.2	1.90012e-20	18629.2	7.45371e-21
18768.9	2.26755e-20	18629.4	7.53105e-21
18768.5	2.13439e-20	18629.5	7.58659e-21
18768.2	2.38972e-20	18629.7	7.62057e-21
18767.8	2.56452e-20	18629.9	7.66595e-21
18767.5	2.70622e-20	18630	7.67332e-21
18767.1	2.60158e-20	18630.2	7.68738e-21
18766.8	2.78312e-20	18630.2	7.68717e-21
18766.4	2.44667e-20	18630.5	7.66263e-21
18766.1	2.31377e-20	18630.6	7.64978e-21
18765.7	2.31391e-20	18630.8	7.60085e-21
18765.3	2.18081e-20	18630.9	7.5576e-21
18765	2.62393e-20	18631.1	7.50564e-21
18764.6	2.15466e-20	18631.3	7.41845e-21
18764.3	2.17368e-20	18631.4	7.38216e-21
18763.9	1.84868e-20	18631.6	7.24349e-21
18763.6	1.86237e-20	18631.6	7.23687e-21
18763.2	1.4504e-20	18632	7.04616e-21
18762.9	1.4567e-20	18632.3	6.84111e-21
18762.5	9.83705e-21	18632.5	6.7458e-21
18762.2	9.31503e-21	18632.7	6.64293e-21
18761.8	1.05226e-20	18632.8	6.58973e-21
18761.5	6.72062e-21	18633	6.46523e-21
18761.1	6.16538e-21	18633.1	6.44957e-21
18760.8	9.05845e-21	18633.3	6.3314e-21
18760.4	9.77672e-21	18633.4	6.31977e-21
18760.1	9.00485e-21	18633.6	6.24024e-21
18759.7	5.03204e-21	18633.7	6.21592e-21
18759.4	7.67456e-21	18633.9	6.17996e-21
18759	7.44374e-21	18634.1	6.16038e-21
18758.6	7.2642e-21	18634.2	6.15323e-21
18758.3	5.98772e-21	18634.4	6.15715e-21
18757.9	6.97328e-21	18634.5	6.16154e-21
18757.6	6.91953e-21	18634.8	6.2053e-21
18757.2	9.65211e-21	18634.8	6.20759e-21
18756.9	5.68075e-21	18635	6.28386e-21
18756.5	4.75875e-21	18635.1	6.31066e-21
18756.2	1.03271e-20	18635.3	6.39559e-21
18755.8	5.0574e-21	18635.5	6.46311e-21
18755.5	1.17977e-20	18635.6	6.53802e-21
18755.1	1.07794e-20	18635.8	6.65968e-21
18754.8	8.05916e-21	18635.9	6.70784e-21
18754.4	7.94504e-21	18636.2	6.89339e-21
18754.1	1.09228e-20	18636.2	6.901e-21
18753.7	9.28429e-21	18636.4	7.1128e-21
18753.4	1.3216e-20	18636.5	7.15561e-21
18753	1.19769e-20	18636.8	7.43639e-21
18752.7	1.13563e-20	18637.2	7.72468e-21
18752.3	8.51172e-21	18637.5	8.00872e-21
18752	6.88506e-21	18637.6	8.03372e-21
18751.6	7.94773e-21	18637.9	8.25133e-21
18751.3	8.52399e-21	18637.9	8.27651e-21
18750.9	1.32041e-20	18638.1	8.45123e-21
18750.6	1.16865e-20	18638.2	8.51633e-21
18750.2	8.19016e-21	18638.4	8.62749e-21
18749.8	6.10419e-21	18638.6	8.71736e-21
18749.5	8.54598e-21	18638.7	8.77477e-21
18749.1	1.04505e-20	18638.9	8.87029e-21
18748.8	1.29822e-20	18639	8.88851e-21
18748.4	1.48009e-20	18639.3	8.96515e-21
18748.1	1.50476e-20	18639.3	8.96784e-21
18747.7	1.63332e-20	18639.6	9.00222e-21
18747.4	1.51306e-20	18639.6	9.00531e-21
18747	1.63182e-20	18639.8	8.99851e-21
18746.7	1.87057e-20	18640	8.98079e-21
18746.3	1.90661e-20	18640.1	8.95405e-21
18746	1.31538e-20	18640.3	8.89528e-21
18745.6	1.66751e-20	18640.4	8.87016e-21
18745.3	2.52644e-20	18640.7	8.75264e-21
18744.9	1.75667e-20	18640.7	8.74933e-21
18744.6	1.88472e-20	18641	8.59511e-21
18744.2	1.77001e-20	18641	8.55922e-21
18743.9	1.42411e-20	18641.2	8.41194e-21
18743.5	1.27832e-20	18641.4	8.32341e-21
18743.2	2.00312e-20	18641.5	8.2049e-21
18742.8	8.14624e-21	18641.7	8.055e-21
18742.5	8.76094e-21	18641.8	7.97952e-21
18742.1	9.71143e-21	18642.1	7.76456e-21
18741.8	1.03029e-20	18642.4	7.46267e-21
18741.4	8.73756e-21	18642.8	7.15941e-21
18741.1	8.85012e-21	18643.1	6.86365e-21
18740.7	8.2973e-21	18643.2	6.77098e-21
18740.3	4.55998e-21	18643.5	6.58291e-21
18740	6.31327e-21	18643.5	6.54663e-21
18739.6	4.31372e-21	18643.8	6.33643e-21
18739.3	9.79308e-21	18643.8	6.32296e-21
18738.9	7.12144e-21	18644.1	6.14246e-21
18738.6	9.06569e-21	18644.2	6.08779e-21
18738.2	4.41969e-21	18644.4	5.96608e-21
18737.9	5.02867e-21	18644.5	5.87968e-21
18737.5	4.00859e-21	18644.6	5.80793e-21
18737.2	6.07364e-21	18644.8	5.69936e-21
18736.8	5.50207e-21	18644.9	5.66805e-21
18736.5	6.64163e-21	18645.2	5.54627e-21
18736.1	6.13261e-21	18645.2	5.54595e-21
18735.8	1.0163e-20	18645.5	5.44076e-21
18735.4	7.39593e-21	18645.5	5.41885e-21
18735.1	4.67272e-21	18645.8	5.35128e-21
18734.7	6.5616e-21	18645.9	5.3148e-21
18734.4	4.06783e-21	18646	5.2761e-21
18734	1.05112e-20	18646.2	5.23145e-21
18733.7	5.79836e-21	18646.3	5.2137e-21
18733.3	1.02512e-20	18646.6	5.16587e-21
18733	9.10055e-21	18646.6	5.16255e-21
18732.6	9.43875e-21	18646.9	5.1211e-21
18732.3	1.06886e-20	18646.9	5.11522e-21
18731.9	8.87299e-21	18647.3	5.0768e-21
18731.6	8.50415e-21	18647.6	5.04816e-21
18731.2	1.02745e-20	18648	5.02719e-21
18730.9	7.53999e-21	18649.7	4.98549e-21
18730.5	1.08394e-20	18651.5	4.97987e-21
18730.2	1.15416e-20	18653.2	4.97936e-21
18729.8	1.0633e-20	18654.9	4.97933e-21
18729.5	6.46894e-21	18656.7	4.9794e-21
18729.1	8.27114e-21	18658.4	4.98066e-21
18728.8	1.24492e-20	18660.2	4.99641e-21
18728.4	1.18089e-20	18661.6	5.07391e-21
18728	9.57315e-21	18661.9	5.10819e-21
18727.7	6.57783e-21	18661.9	5.11703e-21
18727.3	7.95261e-21	18662.1	5.15276e-21
18727	9.40044e-21	18662.4	5.20994e-21
18726.6	8.26472e-21	18662.7	5.28225e-21
18726.3	9.04143e-21	18663	5.37243e-21
18725.9	7.12939e-21	18663.3	5.48329e-21
18725.6	1.01249e-20	18663.5	5.6176e-21
18725.2	7.24781e-21	18663.7	5.67768e-21
18724.9	6.53782e-21	18663.8	5.77794e-21
18724.5	7.0341e-21	18664.1	5.96648e-21
18724.2	7.80914e-21	18664.4	6.18478e-21
18723.8	6.454e-21	18664.7	6.43357e-21
18723.5	8.36138e-21	18665	6.7125e-21
18723.1	6.31584e-21	18665.2	7.01996e-21
18722.8	6.89342e-21	18665.4	7.20731e-21
18722.4	5.385e-21	18665.5	7.35292e-21
18722.1	6.19239e-21	18665.8	7.63706e-21
18721.7	7.18843e-21	18665.8	7.70684e-21
18721.4	5.45835e-21	18666.1	8.09141e-21
18721	9.22423e-21	18666.5	8.55645e-21
18720.7	9.93025e-21	18666.7	8.82666e-21
18720.3	9.72481e-21	18666.8	9.01536e-21
18720	5.20042e-21	18666.9	9.19042e-21
18719.6	1.05502e-20	18667.1	9.44937e-21
18719.3	8.93696e-21	18667.2	9.53286e-21
18718.9	1.37765e-20	18667.5	9.83905e-21
18718.6	1.01794e-20	18667.5	9.84363e-21
18718.2	1.28253e-20	18667.8	1.01128e-20
18717.9	1.22746e-20	18667.8	1.01655e-20
18717.5	1.39972e-20	18668.1	1.03314e-20
18717.2	1.13455e-20	18668.2	1.04121e-20
18716.8	1.06832e-20	18668.3	1.04918e-20
18716.5	9.83422e-21	18668.5	1.05657e-20
18716.1	1.02661e-20	18668.6	1.05885e-20
18715.8	8.52449e-21	18668.9	1.0618e-20
18715.4	7.81386e-21	18668.9	1.06178e-20
18715.1	7.64213e-21	18669.2	1.05788e-20
18714.7	4.73191e-21	18669.2	1.0566e-20
18714.4	5.51815e-21	18669.5	1.04728e-20
18714	5.56611e-21	18669.6	1.04126e-20
18713.7	2.44021e-21	18669.8	1.03037e-20
18713.3	4.93389e-21	18669.9	1.01662e-20
18713	5.55332e-21	18670	1.00774e-20
18712.6	4.9785e-21	18670.3	9.83978e-21
18712.3	4.20468e-21	18670.3	9.80179e-21
18711.9	3.70919e-21	18670.6	9.4859e-21
18711.6	4.35193e-21	18670.6	9.45011e-21
18711.2	5.39269e-21	18670.9	9.1398e-21
18710.9	4.32196e-21	18671	9.01594e-21
18710.5	4.36401e-21	18671.2	8.77385e-21
18710.2	4.83737e-21	18671.3	8.55681e-21
18709.8	4.13245e-21	18671.7	8.09152e-21
18709.5	3.46554e-21	18671.7	8.02261e-21
18709.1	4.27468e-21	18672	7.65549e-21
18708.8	5.91607e-21	18672	7.63688e-21
18708.4	3.96965e-21	18672.3	7.30422e-21
18708.1	4.64743e-21	18672.4	7.20685e-21
18707.7	2.90625e-21	18672.6	6.97464e-21
18707.4	4.63767e-21	18672.7	6.81201e-21
18707	5.28203e-21	18672.9	6.67108e-21
18706.7	9.04308e-21	18673.1	6.45938e-21
18706.3	6.11204e-21	18673.1	6.39637e-21
18706	4.95554e-21	18673.4	6.15257e-21
18705.6	7.70449e-21	18673.4	6.15192e-21
18705.3	9.64644e-21	18673.7	5.93791e-21
18704.9	9.87687e-21	18673.8	5.89223e-21
18704.6	1.31753e-20	18674	5.75349e-21
18704.2	1.08438e-20	18674.1	5.67658e-21
18703.9	9.82138e-21	18674.3	5.597e-21
18703.5	9.99406e-21	18674.5	5.50206e-21
18703.2	1.19058e-20	18674.6	5.46619e-21
18702.8	1.04933e-20	18674.8	5.36401e-21
18702.5	1.18779e-20	18674.8	5.35846e-21
18702.1	8.69761e-21	18675.1	5.27102e-21
18701.8	1.04911e-20	18675.2	5.25724e-21
18701.4	1.19082e-20	18675.4	5.2011e-21
18701.1	1.01893e-20	18675.5	5.17649e-21
18700.7	6.95136e-21	18675.7	5.146e-21
18700.4	7.193e-21	18675.9	5.11682e-21
18700	7.98299e-21	18676	5.10327e-21
18699.7	8.08711e-21	18676.2	5.07387e-21
18699.3	9.69926e-21	18676.3	5.07073e-21
18698.9	7.17383e-21	18676.6	5.04399e-21
18698.6	8.14657e-21	18676.9	5.02443e-21
18698.2	5.90368e-21	18677.3	5.01338e-21
18697.9	7.91713e-21	18677.6	5.0101e-21
18697.5	4.2331e-21	18678	5.01501e-21
18697.2	3.47371e-21	18678.2	5.02508e-21
18696.8	4.83195e-21	18678.3	5.02993e-21
18696.5	5.14694e-21	18678.5	5.04373e-21
18696.1	4.51388e-21	18678.7	5.05819e-21
18695.4	7.60347e-21	18678.8	5.07273e-21
18694.8	6.40823e-21	18679	5.10472e-21
18694.1	4.62765e-21	18679.1	5.11508e-21
18693.4	5.91006e-21	18679.4	5.17443e-21
18692.7	4.9701e-21	18679.4	5.17604e-21
18692	4.21256e-21	18679.6	5.25491e-21
18691.3	4.30195e-21	18679.7	5.27989e-21
18690.6	4.92465e-21	18679.9	5.3609e-21
18690.2	4.26111e-21	18680.1	5.42448e-21
18689.9	3.54102e-21	18680.2	5.49658e-21
18689.5	3.64484e-21	18680.4	5.61735e-21
18689.2	4.22454e-21	18680.5	5.66548e-21
18688.8	4.78816e-21	18680.8	5.86372e-21
18688.5	3.73102e-21	18680.8	5.86982e-21
18688.1	6.44237e-21	18681.1	6.10987e-21
18687.8	5.30421e-21	18681.1	6.16462e-21
18687.4	3.30926e-21	18681.3	6.38335e-21
18687.1	6.08091e-21	18681.5	6.51522e-21
18686.7	6.17921e-21	18681.6	6.68493e-21
18686.4	8.10376e-21	18681.8	6.90341e-21
18686	5.40109e-21	18682.2	7.3096e-21
18685.7	6.96636e-21	18682.5	7.65773e-21
18685.3	9.78438e-21	18682.5	7.70774e-21
18685	7.33206e-21	18682.7	7.95807e-21
18684.6	9.79063e-21	18682.9	8.06768e-21
18684.3	9.63878e-21	18683	8.21975e-21
18683.9	8.25524e-21	18683.2	8.35886e-21
18683.6	9.72567e-21	18683.3	8.42744e-21
18683.2	8.17837e-21	18683.6	8.55451e-21
18682.9	4.18279e-21	18683.6	8.56832e-21
18682.5	8.26983e-21	18683.9	8.63338e-21
18682.2	5.25022e-21	18683.9	8.6357e-21
18681.8	6.45651e-21	18684.2	8.61839e-21
18681.5	7.92857e-21	18684.3	8.59434e-21
18681.1	7.30208e-21	18684.4	8.52431e-21
18680.8	9.80734e-21	18684.6	8.43457e-21
18680.4	6.08813e-21	18684.7	8.35726e-21
18680.1	4.35177e-21	18685	8.17197e-21
18679.7	5.7204e-21	18685	8.1278e-21
18679.4	4.30794e-21	18685.3	7.84984e-21
18679	3.86566e-21	18685.3	7.83117e-21
18678.7	4.64416e-21	18685.6	7.53927e-21
18678.3	6.27233e-21	18685.7	7.44197e-21
18678	5.22237e-21	18686	7.03511e-21
18677.6	5.32716e-21	18686.1	6.88482e-21
18677.3	4.34967e-21	18686.4	6.63835e-21
18676.9	6.00653e-21	18686.4	6.56975e-21
18676.6	5.15908e-21	18686.7	6.27779e-21
18676.2	4.53511e-21	18686.7	6.2736e-21
18675.9	6.5712e-21	18687	6.01628e-21
18675.5	7.84998e-21	18687.1	5.95542e-21
18675.2	4.12563e-21	18687.3	5.78935e-21
18674.8	6.68217e-21	18687.4	5.69095e-21
18674.5	4.43624e-21	18687.5	5.59827e-21
18674.1	5.49277e-21	18687.8	5.48086e-21
18673.8	5.20764e-21	18687.8	5.44193e-21
18673.4	7.20947e-21	18688.1	5.32104e-21
18673.1	6.25918e-21	18688.1	5.31754e-21
18672.7	5.63543e-21	18688.4	5.22119e-21
18672.4	4.66655e-21	18688.5	5.20438e-21
18672	7.15539e-21	18688.7	5.14852e-21
18671.7	1.0571e-20	18688.8	5.12262e-21
18671.3	7.89509e-21	18689	5.09509e-21
18671	8.93572e-21	18689.2	5.06752e-21
18670.6	1.08652e-20	18689.2	5.05681e-21
18670.3	1.08423e-20	18689.5	5.0318e-21
18669.9	1.11923e-20	18689.5	5.03006e-21
18669.6	9.45707e-21	18689.9	5.00951e-21
18669.2	1.05729e-20	18690.2	4.99611e-21
18668.9	1.04293e-20	18690.6	4.98836e-21
18668.5	8.518e-21	18691.3	4.98172e-21
18668.2	1.05425e-20	18692	4.98002e-21
18667.8	9.98944e-21	18692.7	4.98002e-21
18667.5	8.81457e-21	18693.4	4.98137e-21
18667.1	1.15628e-20	18694.1	4.98573e-21
18666.8	8.9212e-21	18694.8	4.99789e-21
18666.5	8.8507e-21	18695.4	5.02853e-21
18666.1	5.8784e-21	18695.7	5.05083e-21
18665.8	1.01365e-20	18696	5.08113e-21
18665.4	6.1021e-21	18696.1	5.09865e-21
18665.4	8.786e-21	18696.3	5.12219e-21
18663.7	4.3456e-21	18696.5	5.15904e-21
18661.9	3.81406e-21	18696.6	5.17693e-21
18660.2	6.46977e-21	18696.8	5.24401e-21
18658.4	4.40515e-21	18696.9	5.24868e-21
18656.7	4.83678e-21	18697.1	5.34121e-21
18654.9	4.26734e-21	18697.2	5.36057e-21
18653.2	4.94896e-21	18697.4	5.4585e-21
18651.5	3.95572e-21	18697.5	5.51635e-21
18649.7	3.89602e-21	18697.7	5.60466e-21
18648	4.64193e-21	18697.9	5.71908e-21
18647.6	6.4094e-21	18698	5.78364e-21
18647.3	6.7424e-21	18698.2	5.97586e-21
18646.9	4.10993e-21	18698.3	5.99892e-21
18646.6	4.79954e-21	18698.6	6.25317e-21
18646.2	6.1692e-21	18698.6	6.29211e-21
18645.9	5.61965e-21	18698.8	6.54788e-21
18645.5	4.76964e-21	18698.9	6.6706e-21
18645.2	3.76081e-21	18699.1	6.88291e-21
18644.8	4.54055e-21	18699.3	7.11011e-21
18644.5	6.24625e-21	18699.4	7.25618e-21
18644.2	5.14525e-21	18699.7	7.60456e-21
18643.8	6.71675e-21	18699.7	7.66337e-21
18643.5	7.713e-21	18700	8.09775e-21
18643.1	7.88245e-21	18700	8.14234e-21
18642.8	7.67125e-21	18700.4	8.70613e-21
18642.4	6.3015e-21	18700.7	9.27342e-21
18642.1	9.66265e-21	18700.8	9.46176e-21
18641.7	8.50935e-21	18701.1	9.81778e-21
18641.4	9.26215e-21	18701.1	9.89317e-21
18641	6.9025e-21	18701.4	1.02884e-20
18640.7	7.8858e-21	18701.4	1.03107e-20
18640.3	7.0256e-21	18701.7	1.06327e-20
18640	8.58e-21	18701.8	1.07241e-20
18639.6	9.3628e-21	18701.9	1.09125e-20
18639.3	1.01609e-20	18702.1	1.10327e-20
18638.9	8.3385e-21	18702.2	1.11163e-20
18638.6	8.588e-21	18702.5	1.1217e-20
18638.2	8.83575e-21	18702.5	1.12356e-20
18637.9	1.03211e-20	18702.8	1.12652e-20
18637.5	7.7227e-21	18702.8	1.12649e-20
18637.2	6.0079e-21	18703.1	1.12039e-20
18636.8	8.87095e-21	18703.2	1.11731e-20
18636.5	7.0072e-21	18703.4	1.10543e-20
18636.2	9.48425e-21	18703.5	1.09478e-20
18635.8	3.94341e-21	18703.6	1.08227e-20
18635.5	6.7404e-21	18703.9	1.06035e-20
18635.1	4.64107e-21	18703.9	1.0519e-20
18634.8	6.49265e-21	18704.2	1.01619e-20
18634.4	5.92125e-21	18704.2	1.01552e-20
18634.1	5.81645e-21	18704.5	9.74561e-21
18633.7	4.58716e-21	18704.6	9.64935e-21
18633.4	8.40705e-21	18704.8	9.30512e-21
18633	7.0057e-21	18704.9	9.09444e-21
18632.7	8.0123e-21	18705.3	8.52527e-21
18632.3	6.18135e-21	18705.3	8.39054e-21
18632	6.8535e-21	18705.6	7.96729e-21
18631.6	4.71184e-21	18705.6	7.94324e-21
18631.3	8.7907e-21	18705.9	7.51746e-21
18630.9	8.3016e-21	18706	7.44137e-21
18630.6	7.00685e-21	18706.2	7.12149e-21
18630.2	7.2605e-21	18706.3	6.96314e-21
18629.9	1.0636e-20	18706.5	6.76122e-21
18629.5	8.1893e-21	18706.7	6.54243e-21
18629.2	5.32485e-21	18706.7	6.44017e-21
18628.9	5.26995e-21	18707	6.18368e-21
18628.5	6.9931e-21	18707	6.15968e-21
18628.2	6.01195e-21	18707.3	5.9193e-21
18627.8	7.98055e-21	18707.4	5.88674e-21
18627.5	6.36075e-21	18707.6	5.71707e-21
18627.1	7.25165e-21	18707.7	5.64788e-21
18626.8	6.32625e-21	18707.9	5.55001e-21
18626.4	5.30105e-21	18708.1	5.46099e-21
18626.1	7.4836e-21	18708.2	5.4144e-21
18625.7	4.76472e-21	18708.4	5.31866e-21
18625.4	4.99561e-21	18708.4	5.30624e-21
18625	3.6696e-21	18708.7	5.22143e-21
18624.7	4.74772e-21	18708.8	5.2131e-21
18624.3	4.47203e-21	18709	5.15605e-21
18624	6.73325e-21	18709.1	5.13684e-21
18623.6	5.8364e-21	18709.3	5.10648e-21
18623.3	4.43679e-21	18709.5	5.08314e-21
18622.9	3.4924e-21	18709.6	5.06954e-21
18622.6	2.48515e-21	18709.8	5.04632e-21
18622.3	3.47386e-21	18710.2	5.02183e-21
18621.9	3.46792e-21	18710.5	5.00622e-21
18621.6	4.49361e-21	18710.9	4.99712e-21
18621.2	3.50183e-21	18711.2	4.99327e-21
18620.9	2.81645e-21	18711.6	4.99458e-21
18620.5	3.09826e-21	18711.9	5.00242e-21
18620.2	3.8626e-21	18712.1	5.01106e-21
18619.8	4.19445e-21	18712.3	5.02004e-21
18619.5	3.13282e-21	18712.4	5.03043e-21
18619.1	3.57884e-21	18712.6	5.0532e-21
18618.8	3.2372e-21	18712.7	5.06176e-21
18618.4	4.81791e-21	18713	5.11029e-21
18618.1	3.4956e-21	18713	5.11089e-21
18617.7	3.38139e-21	18713.2	5.18289e-21
18617.4	5.00295e-21	18713.3	5.20595e-21
18617	3.74523e-21	18713.5	5.28817e-21
18616.7	3.75524e-21	18713.7	5.35525e-21
18616.4	3.84343e-21	18713.8	5.43627e-21
18616	5.1428e-21	18714	5.57902e-21
18615	4.09155e-21	18714.1	5.6384e-21
18613.2	5.19736e-21	18714.4	5.89903e-21
18611.5	4.27593e-21	18714.4	5.90591e-21
18609.8	4.85883e-21	18714.7	6.24901e-21
18608	3.54569e-21	18714.7	6.33512e-21
18606.3	5.35591e-21	18714.9	6.67504e-21
18604.6	4.25782e-21	18715.1	6.90039e-21
18602.8	2.65808e-21	18715.2	7.1866e-21
18601.1	3.69249e-21	18715.4	7.59563e-21
18599.4	3.82489e-21	18715.5	7.77961e-21
18597.6	3.88406e-21	18715.8	8.40408e-21
18595.9	3.97234e-21	18715.8	8.44187e-21
18594.2	5.2662e-21	18716.1	9.15222e-21
18592.4	3.69113e-21	18716.1	9.28822e-21
18590.7	5.10076e-21	18716.3	9.88088e-21
18589	3.21434e-21	18716.5	1.01903e-20
18587.3	7.3288e-21	18716.6	1.0591e-20
18585.5	5.68634e-21	18716.8	1.1037e-20
18583.8	6.25805e-21	18716.9	1.12415e-20
18582.1	4.2643e-21	18717.2	1.17485e-20
18580.3	4.63788e-21	18717.2	1.1791e-20
18578.6	3.36803e-21	18717.5	1.22019e-20
18576.9	3.33489e-21	18717.5	1.22515e-20
18575.2	3.84503e-21	18717.8	1.24453e-20
18573.4	3.35775e-21	18717.9	1.24912e-20
18571.7	3.88909e-21	18718	1.25038e-20
18570	3.76483e-21	18718.2	1.24421e-20
18568.2	5.39722e-21	18718.3	1.23743e-20
18566.5	3.1136e-21	18718.6	1.21125e-20
18564.8	3.71955e-21	18718.6	1.20683e-20
18563.1	2.42082e-21	18718.9	1.16102e-20
18561.3	2.4431e-21	18718.9	1.15436e-20
18557.9	4.49954e-21	18719.2	1.10347e-20
18554.5	3.68794e-21	18719.3	1.08015e-20
18551	4.06066e-21	18719.5	1.03829e-20
18547.6	4.93782e-21	18719.6	9.96563e-21
18544.1	3.42488e-21	18720	9.11581e-21
		18720	9.01777e-21
		18720.3	8.37905e-21
		18720.3	8.32112e-21
		18720.6	7.80727e-21
		18720.7	7.63228e-21
		18720.9	7.31976e-21
		18721	7.07893e-21
		18721.1	6.92518e-21
		18721.4	6.67094e-21
		18721.4	6.62471e-21
		18721.7	6.41375e-21
		18721.7	6.40267e-21
		18722	6.28388e-21
		18722.1	6.2585e-21
		18722.3	6.22463e-21
		18722.4	6.21814e-21
		18722.6	6.22496e-21
		18722.8	6.26075e-21
		18722.8	6.27438e-21
		18723.1	6.36353e-21
		18723.1	6.36763e-21
		18723.4	6.48451e-21
		18723.5	6.52339e-21
		18723.7	6.6309e-21
		18723.8	6.71606e-21
		18724	6.79754e-21
		18724.2	6.93661e-21
		18724.3	6.98033e-21
		18724.5	7.17591e-21
		18724.5	7.17811e-21
		18724.9	7.43493e-21
		18725.2	7.70217e-21
		18725.6	7.9751e-21
		18725.9	8.24897e-21
		18726.3	8.51887e-21
		18726.6	8.77967e-21
		18726.8	8.88662e-21
		18727	9.02626e-21
		18727.1	9.08032e-21
		18727.3	9.25347e-21
		18727.4	9.26074e-21
		18727.6	9.42531e-21
		18727.7	9.45638e-21
		18727.9	9.57166e-21
		18728	9.63039e-21
		18728.2	9.6976e-21
		18728.4	9.77149e-21
		18728.5	9.80121e-21
		18728.8	9.87631e-21
		18728.8	9.88089e-21
		18729.1	9.9354e-21
		18729.1	9.94234e-21
		18729.3	9.96389e-21
		18729.5	9.96798e-21
		18729.6	9.96592e-21
		18729.8	9.95262e-21
		18729.9	9.94148e-21
		18730.2	9.89669e-21
		18730.2	9.89099e-21
		18730.5	9.81527e-21
		18730.5	9.8016e-21
		18730.7	9.71556e-21
		18730.9	9.66976e-21
		18731	9.59348e-21
		18731.2	9.50443e-21
		18731.3	9.45095e-21
		18731.6	9.30964e-21
		18731.6	9.29022e-21
		18731.9	9.11375e-21
		18731.9	9.09003e-21
		18732.2	8.9242e-21
		18732.3	8.85073e-21
		18732.6	8.59713e-21
		18733	8.33481e-21
		18733.3	8.06934e-21
		18733.7	7.80619e-21
		18734	7.55054e-21
		18734.1	7.46972e-21
		18734.4	7.30734e-21
		18734.4	7.27706e-21
		18734.7	7.09577e-21
		18734.7	7.08119e-21
		18735	6.92808e-21
		18735.1	6.87633e-21
		18735.3	6.77601e-21
		18735.4	6.69667e-21
		18735.5	6.64149e-21
		18735.8	6.54579e-21
		18735.8	6.52631e-21
		18736.1	6.43216e-21
		18736.1	6.42702e-21
		18736.4	6.36065e-21
		18736.5	6.34346e-21
		18736.7	6.3133e-21
		18736.8	6.29804e-21
		18737	6.29157e-21
		18737.2	6.29355e-21
		18737.2	6.29689e-21
		18737.5	6.33062e-21
		18737.5	6.33266e-21
		18737.8	6.39406e-21
		18737.9	6.4179e-21
		18738.1	6.48845e-21
		18738.2	6.55165e-21
		18738.4	6.61495e-21
		18738.6	6.73601e-21
		18738.7	6.77455e-21
		18738.9	6.96812e-21
		18738.9	6.97274e-21
		18739.2	7.19627e-21
		18739.3	7.2631e-21
		18739.5	7.45936e-21
		18739.6	7.60769e-21
		18739.8	7.75741e-21
		18740	8.00624e-21
		18740.1	8.09003e-21
		18740.3	8.45639e-21
		18740.3	8.45747e-21
		18740.6	8.85511e-21
		18740.7	8.95881e-21
		18740.9	9.28426e-21
		18741.1	9.50648e-21
		18741.2	9.74129e-21
		18741.4	1.00951e-20
		18741.5	1.0223e-20
		18741.8	1.07176e-20
		18741.8	1.07256e-20
		18742	1.12445e-20
		18742.1	1.13656e-20
		18742.5	1.2029e-20
		18742.8	1.26966e-20
		18743.2	1.33559e-20
		18743.2	1.33732e-20
		18743.5	1.3887e-20
		18743.5	1.39937e-20
		18743.7	1.43797e-20
		18743.9	1.45966e-20
		18744	1.48443e-20
		18744.2	1.51508e-20
		18744.3	1.52739e-20
		18744.6	1.56436e-20
		18744.6	1.56619e-20
		18744.9	1.60023e-20
		18744.9	1.60629e-20
		18745.1	1.62895e-20
		18745.3	1.63982e-20
		18745.4	1.65189e-20
		18745.6	1.6641e-20
		18745.7	1.66865e-20
		18746	1.67849e-20
		18746	1.67897e-20
		18746.3	1.68266e-20
		18746.3	1.68261e-20
		18746.6	1.67965e-20
		18746.7	1.67635e-20
		18746.8	1.67001e-20
		18747	1.65987e-20
		18747.1	1.65388e-20
		18747.4	1.6336e-20
		18747.4	1.63155e-20
		18747.7	1.60338e-20
		18747.7	1.59821e-20
		18748	1.56982e-20
		18748.1	1.55459e-20
		18748.3	1.53141e-20
		18748.4	1.50382e-20
		18748.5	1.48876e-20
		18748.8	1.4471e-20
		18748.8	1.44251e-20
		18749.1	1.39334e-20
		18749.1	1.38574e-20
		18749.4	1.34194e-20
		18749.5	1.32108e-20
		18749.7	1.28899e-20
		18749.8	1.25444e-20
		18750.2	1.18711e-20
		18750.5	1.12753e-20
		18750.6	1.12027e-20
		18750.8	1.07483e-20
		18750.9	1.05498e-20
		18751.1	1.02356e-20
		18751.3	9.92188e-21
		18751.4	9.74138e-21
		18751.6	9.32622e-21
		18751.6	9.26932e-21
		18751.9	8.82224e-21
		18752	8.76885e-21
		18752.2	8.40233e-21
		18752.3	8.25399e-21
		18752.5	8.0111e-21
		18752.7	7.78429e-21
		18752.8	7.64943e-21
		18753	7.3609e-21
		18753.1	7.31765e-21
		18753.3	7.01555e-21
		18753.4	6.9837e-21
		18753.6	6.7425e-21
		18753.7	6.6515e-21
		18753.9	6.49748e-21
		18754.1	6.36219e-21
		18754.2	6.2792e-21
		18754.4	6.11303e-21
		18754.5	6.08613e-21
		18754.7	5.91659e-21
		18754.8	5.90088e-21
		18755	5.76882e-21
		18755.1	5.72228e-21
		18755.3	5.64103e-21
		18755.5	5.57382e-21
		18755.6	5.53149e-21
		18755.8	5.45221e-21
		18755.9	5.43855e-21
		18756.2	5.36074e-21
		18756.2	5.35448e-21
		18756.4	5.29679e-21
		18756.5	5.2782e-21
		18756.7	5.24573e-21
		18756.9	5.2216e-21
		18757	5.20694e-21
		18757.2	5.18387e-21
		18757.3	5.18023e-21
		18757.6	5.16592e-21
		18757.6	5.16533e-21
		18757.9	5.16495e-21
		18757.9	5.16778e-21
		18758.1	5.17897e-21
		18758.3	5.19474e-21
		18758.4	5.21048e-21
		18758.6	5.25187e-21
		18758.7	5.26289e-21
		18759	5.34065e-21
		18759	5.34719e-21
		18759.3	5.44932e-21
		18759.4	5.4914e-21
		18759.5	5.5956e-21
		18759.7	5.69794e-21
		18759.8	5.78732e-21
		18760.1	5.98295e-21
		18760.1	6.03333e-21
		18760.4	6.34335e-21
		18760.4	6.36479e-21
		18760.7	6.72761e-21
		18760.8	6.86329e-21
		18761	7.19647e-21
		18761.1	7.49846e-21
		18761.2	7.75989e-21
		18761.5	8.28881e-21
		18761.5	8.42671e-21
		18761.8	9.20392e-21
		18761.8	9.24905e-21
		18762.1	1.00958e-20
		18762.2	1.03881e-20
		18762.4	1.11032e-20
		18762.5	1.17059e-20
		18762.7	1.22226e-20
		18762.9	1.31916e-20
		18762.9	1.34455e-20
		18763.2	1.47579e-20
		18763.2	1.48215e-20
		18763.5	1.61402e-20
		18763.6	1.65583e-20
		18763.8	1.75672e-20
		18763.9	1.83514e-20
		18764.1	1.90087e-20
		18764.3	2.01385e-20
		18764.3	2.04303e-20
		18764.6	2.17947e-20
		18764.6	2.18487e-20
		18764.9	2.30632e-20
		18765	2.34069e-20
		18765.2	2.41973e-20
		18765.3	2.47391e-20
		18765.5	2.51612e-20
		18765.7	2.57787e-20
		18765.8	2.59229e-20
		18766	2.64567e-20
		18766.1	2.64712e-20
		18766.3	2.67443e-20
		18766.4	2.67794e-20
		18766.6	2.67756e-20
		18766.8	2.66871e-20
		18766.9	2.65502e-20
		18767.1	2.62002e-20
		18767.2	2.60764e-20
		18767.5	2.53715e-20
		18767.5	2.53465e-20
		18767.7	2.44605e-20
		18767.8	2.4173e-20
		18768	2.33747e-20
		18768.2	2.27423e-20
		18768.3	2.21502e-20
		18768.5	2.11269e-20
		18768.6	2.08259e-20
		18768.9	1.94417e-20
		18768.9	1.94043e-20
		18769.1	1.80363e-20
		18769.2	1.765e-20
		18769.4	1.66465e-20
		18769.6	1.59342e-20
		18769.7	1.53048e-20
		18769.9	1.43171e-20
		18770	1.40393e-20
		18770.3	1.28729e-20
		18770.3	1.28468e-20
		18770.6	1.1823e-20
		18770.6	1.15585e-20
		18770.8	1.09018e-20
		18771	1.04745e-20
		18771.1	1.01166e-20
		18771.3	9.60584e-21
		18771.4	9.47066e-21
		18771.7	8.9638e-21
		18771.7	8.95457e-21
		18772	8.59322e-21
		18772	8.5158e-21
		18772.3	8.35441e-21
		18772.4	8.28047e-21
		18772.5	8.24181e-21
		18772.8	8.23738e-21
		18772.8	8.24951e-21
		18773.1	8.37173e-21
		18773.1	8.37519e-21
		18773.4	8.60321e-21
		18773.5	8.68356e-21
		18773.7	8.93947e-21
		18773.8	9.15396e-21
		18773.9	9.37684e-21
		18774.2	9.77998e-21
		18774.2	9.91256e-21
		18774.5	1.05446e-20
		18774.5	1.05572e-20
		18774.8	1.12715e-20
		18774.9	1.14825e-20
		18775.1	1.20921e-20
		18775.2	1.25541e-20
		18775.4	1.30056e-20
		18775.6	1.37698e-20
		18775.6	1.40108e-20
		18775.9	1.5106e-20
		18775.9	1.51268e-20
		18776.2	1.62892e-20
		18776.3	1.66212e-20
		18776.5	1.7557e-20
		18776.6	1.82463e-20
		18776.8	1.89054e-20
		18777	1.99929e-20
		18777.1	2.03286e-20
		18777.3	2.18197e-20
		18777.3	2.18484e-20
		18777.6	2.33703e-20
		18777.7	2.37964e-20
		18777.9	2.49703e-20
		18778	2.58171e-20
		18778.2	2.66082e-20
		18778.4	2.78867e-20
		18778.5	2.82709e-20
		18778.8	2.99781e-20
		18779	3.16126e-20
		18779.1	3.20612e-20
		18779.3	3.32595e-20
		18779.5	3.41033e-20
		18779.6	3.48676e-20
		18779.8	3.60708e-20
		18779.9	3.64193e-20
		18780.2	3.78967e-20
		18780.2	3.79285e-20
		18780.4	3.92821e-20
		18780.5	3.96419e-20
		18780.7	4.05585e-20
		18780.9	4.11777e-20
		18781	4.17095e-20
		18781.2	4.25051e-20
		18781.3	4.27202e-20
		18781.6	4.35772e-20
		18781.6	4.35966e-20
		18781.9	4.42688e-20
		18781.9	4.44291e-20
		18782.1	4.47854e-20
		18782.3	4.49847e-20
		18782.4	4.51201e-20
		18782.6	4.52514e-20
		18782.7	4.52679e-20
		18783	4.5227e-20
		18783	4.52231e-20
		18783.3	4.49979e-20
		18783.3	4.49005e-20
		18783.5	4.45837e-20
		18783.7	4.42906e-20
		18783.8	4.39903e-20
		18784	4.34067e-20
		18784.1	4.32258e-20
		18784.4	4.23007e-20
		18784.4	4.22676e-20
		18784.7	4.12275e-20
		18784.8	4.08974e-20
		18785	4.00202e-20
		18785.1	3.93242e-20
		18785.2	3.86946e-20
		18785.5	3.75793e-20
		18785.5	3.72672e-20
		18785.8	3.57554e-20
		18785.8	3.56965e-20
		18786.1	3.41771e-20
		18786.2	3.37103e-20
		18786.4	3.255e-20
		18786.5	3.16559e-20
		18786.7	3.08916e-20
		18786.9	2.95668e-20
		18787.2	2.75481e-20
		18787.2	2.74752e-20
		18787.5	2.58941e-20
		18787.6	2.54107e-20
		18787.8	2.42705e-20
		18787.9	2.33996e-20
		18788.1	2.26896e-20
		18788.3	2.14648e-20
		18788.3	2.11621e-20
		18788.6	1.96971e-20
		18788.6	1.9625e-20
		18788.9	1.83021e-20
		18789	1.78952e-20
		18789.2	1.69828e-20
		18789.3	1.62861e-20
		18789.5	1.57435e-20
		18789.7	1.48049e-20
		18789.8	1.4587e-20
		18790	1.35146e-20
		18790.1	1.34553e-20
		18790.3	1.25264e-20
		18790.4	1.22373e-20
		18790.6	1.16213e-20
		18790.8	1.11487e-20
		18790.9	1.07974e-20
		18791.1	1.01849e-20
		18791.2	1.00518e-20
		18791.5	9.38112e-21
		18791.5	9.33948e-21
		18791.7	8.78119e-21
		18791.8	8.60454e-21
		18792	8.24765e-21
		18792.3	7.77583e-21
		18792.6	7.36092e-21
		18792.9	6.99807e-21
		18793.1	6.68249e-21
		18793.4	6.40952e-21
		18793.6	6.26908e-21
		18793.7	6.17467e-21
		18794	5.97371e-21
		18794.3	5.80266e-21
		18794.6	5.65784e-21
		18794.8	5.53587e-21
		18795.1	5.4337e-21
		18795.4	5.36096e-21
		18795.4	5.34854e-21
		18795.7	5.27794e-21
		18796	5.21971e-21
		18796.3	5.17193e-21
		18797.1	5.07324e-21
		18798.9	4.99855e-21
		18800.7	4.9826e-21
		18802.4	4.97979e-21
		18804.2	4.97939e-21
		18806	4.97934e-21
		18807.7	4.97933e-21
		18809.5	4.97933e-21
		18811.3	4.97933e-21
		18813.1	4.97933e-21
		18814.8	4.97933e-21
		18816.6	4.97933e-21
		18818.4	4.97933e-21
		18820.1	4.97933e-21
		18821.9	4.97933e-21
		18823.7	4.97933e-21
		18824.1	4.97933e-21
		18824.4	4.97933e-21
		18824.8	4.97933e-21
		18825.1	4.97933e-21
		18825.5	4.97933e-21
		18825.8	4.97933e-21
		18826.2	4.97933e-21

## Sheet: Figure 2
Fe-H bond length	X	X	A	A	B	Quintet	Quintet	Quintet	Quintet	Quintet	Quintet	Quintet	Septet	Septet	Septet	Septet	Septet
Å	cm-1
1.1	24899.4	24919.1	23027.3	23027.3	32381.3	61075.4	58961.9	59442.5	58961.9	59442.5	54557	61090.8	55140.8	84851.1	80988.3	80988.3	84868.6
1.2	13464.8	13486.7	12496.9	12496.9	19923.9	49234.7	45707.8	46739.3	45707.8	46739.3	41985.5	49252.3	41724.3	66777.4	64082.2	64082.2	66792.7
1.3	6399.88	6424.02	6110.17	6110.17	12099.6	40951.8	36316.5	37137.3	36316.5	37137.3	33494	40967.1	33239.4	53843.7	51980.4	51980.4	53859.1
1.4	2368.13	2398.86	2585.41	2585.41	7492.86	33505	29927.6	30522.3	29927.6	30522.3	27805.2	33526.9	28211.3	44551.2	43293.6	43293.6	44566.5
1.5	454.312	489.428	1033.73	1033.73	5104.98	28393.4	25634.6	26091.1	25634.6	26091.1	24047.8	28415.4	25513.9	37841.8	37025.4	37025.4	37855
1.6	0	41.7002	814.251	814.251	4218.3	24974	22810	23180.9	22810	23180.9	21631.4	24991.6	24179.5	32960.7	32460.3	32460.3	32976.1
1.7	531.129	577.218	1472.67	1472.67	4345.6	22726.6	20999.3	21322	20999.3	21322	20130.2	22742	23472.8	29385.5	29102.3	29102.3	29400.8
1.8	1698.73	1744.82	2690.76	2690.76	5131.32	21289	19886.6	20178.5	19886.6	20178.5	19250.1	21304.4	22952.7	26749.6	26611.3	26611.3	26764.9
1.9	3248.22	3294.31	4238.06	4238.06	6320.87	20406.8	19245.7	19517.9	19245.7	19517.9	18787	20417.7	22434.7	24791.9	24748	24748	24807.2
2	4995.24	5039.14	5941.18	5941.18	7727.7	19895.4	18920.9	19179.9	18920.9	19179.9	18596.1	19906.3	21903.6	23328	23341.1	23341.1	23343.3
2.2	8566.09	8601.21	9362.79	9362.79	10677.4	19526.7	18824.3	19050.4	18824.3	19050.4	18670.7	19535.4	20909.3	21390	21453.6	21453.6	21405.4
2.4	11733.1	11759.5	12347.6	12347.6	13293.6	19561.8	19063.6	19247.9	19063.6	19247.9	19004.3	19570.6	20141.2	20270.7	20343.1	20343.1	20286
2.6	14215.4	14235.1	14652.1	14652.1	15299.6	19722	19397.2	19528.9	19397.2	19528.9	19384	19728.6	19616.6	19625.4	19691.3	19691.3	19638.6
2.8	15982.1	15999.7	16271.8	16271.8	16682.3	19899.8	19715.4	19798.8	19715.4	19798.8	19724.2	19908.5	19263.3	19294	19320.4	19320.4	19276.5
3	17149.7	17165.1	17329.7	17329.7	17571.1	20071	19983.2	20031.4	19983.2	20031.4	20000.7	20077.5	19074.5	19111.9	19122.8	19122.8	19087.7
3.3	18137.4	18150.6	18225.2	18225.2	18319.5	20297	20277.3	20297	20277.3	20297	20294.8	20301.4	18971.4	19002.1	19008.7	19008.7	18982.4
3.7	18712.4	18725.6	18754.1	18754.1	18773.9	20509.9	20512.1	20523.1	20512.1	20523.1	20514.3	20527.5	18980.2	18999.9	19006.5	19006.5	18991.1
4	18905.5	18918.7	18934.1	18934.1	18936.3	20608.7	20613.1	20621.8	20613.1	20621.8	20613.1	20626.2	19017.5	19032.8	19039.4	19039.4	19030.6
4.5	19054.8	19068	19074.5	19074.5	19065.8	20700.8	20705.2	20714	20705.2	20714	20705.2	20716.2	19081.1	19087.7	19098.7	19098.7	19092.1

## Sheet: Figure 3
(a)	Empirical fit		(b)	AQC parameters
Wavenumber	Normalized intensity			Normalized intensity
cm-1			cm-1
18465.8	3.1925e-07		18489.5	6.367e-05
18466	4.14773e-07		18489.7	6.37574e-05
18466.3	5.33192e-07		18489.8	6.34575e-05
18466.5	6.78185e-07		18490	6.27852e-05
18466.7	8.53493e-07		18490.2	6.17626e-05
18466.9	1.06277e-06		18490.4	6.04173e-05
18467.1	1.30937e-06		18490.6	5.87817e-05
18467.4	1.59614e-06		18490.8	5.68919e-05
18467.6	1.92515e-06		18491	5.4786e-05
18467.8	2.29745e-06		18491.1	5.25029e-05
18468	2.71277e-06		18491.3	5.00814e-05
18468.2	3.16933e-06		18491.5	4.75589e-05
18468.5	3.66363e-06		18491.7	4.49706e-05
18468.7	4.19031e-06		18491.9	4.23489e-05
18468.9	4.74213e-06		18492.1	3.97229e-05
18469.1	5.31001e-06		18492.3	3.71181e-05
18469.3	5.88323e-06		18492.4	3.45564e-05
18469.6	6.44966e-06		18492.6	3.20561e-05
18469.8	6.99623e-06		18492.8	2.96319e-05
18470	7.50934e-06		18493	2.72957e-05
18470.2	7.97549e-06		18493.2	2.50565e-05
18470.4	8.38182e-06		18493.4	2.29208e-05
18470.7	8.71675e-06		18493.5	2.08934e-05
18470.9	8.97054e-06		18493.7	1.8977e-05
18471.1	9.13578e-06		18493.9	1.71733e-05
18471.3	9.20778e-06		18494.1	1.54825e-05
18471.5	9.1848e-06		18494.3	1.39042e-05
18471.7	9.06817e-06		18494.5	1.24372e-05
18472	8.86221e-06		18494.7	1.10795e-05
18472.2	8.57402e-06		18494.8	9.82853e-06
18472.4	8.21307e-06		18495	8.68139e-06
18472.6	7.79078e-06		18495.2	7.63456e-06
18472.8	7.31995e-06		18495.4	6.68411e-06
18473.1	6.81417e-06		18495.6	5.82573e-06
18473.3	6.28724e-06		18495.8	5.05469e-06
18473.5	5.75263e-06		18496	4.36599e-06
18473.7	5.22307e-06		18496.1	3.75433e-06
18473.9	4.71013e-06		18496.3	3.21425e-06
18474.2	4.22408e-06		18496.5	2.74017e-06
18474.4	3.77376e-06		18496.7	2.32645e-06
18474.6	3.36666e-06		18496.9	1.96752e-06
18474.8	3.00906e-06		18497.1	1.65793e-06
18475	2.70634e-06		18497.3	1.39241e-06
18475.3	2.46332e-06		18497.4	1.16598e-06
18475.5	2.28464e-06		18497.6	9.7391e-07
18475.7	2.17519e-06		18497.8	8.11863e-07
18475.9	2.14046e-06		18498	6.75847e-07
18476.1	2.18692e-06		18498.2	5.62255e-07
18476.4	2.32215e-06		18498.4	4.67861e-07
18476.6	2.55503e-06		18498.6	3.89814e-07
18476.8	2.89561e-06		18498.7	3.25617e-07
18477	3.35494e-06		18498.9	2.73107e-07
18477.2	3.94463e-06		18499.1	2.30423e-07
18477.4	4.67625e-06		18499.3	1.95982e-07
18477.7	5.56061e-06		18499.5	1.68442e-07
18477.9	6.60685e-06		18499.7	1.46676e-07
18478.1	7.82141e-06		18499.8	1.29737e-07
18478.3	9.20705e-06		18500	1.1684e-07
18478.5	1.07618e-05		18500.2	1.0733e-07
18478.8	1.24781e-05		18500.4	1.00667e-07
18479	1.43419e-05		18500.6	9.64089e-08
18479.2	1.63328e-05		18500.8	9.4199e-08
18479.4	1.84232e-05		18501	9.37557e-08
18479.6	2.05792e-05		18501.1	9.48678e-08
18479.9	2.27615e-05		18501.3	9.73919e-08
18480.1	2.49263e-05		18501.5	1.01252e-07
18480.3	2.70274e-05		18501.7	1.06444e-07
18480.5	2.90181e-05		18501.9	1.13038e-07
18480.7	3.08539e-05		18502.1	1.21185e-07
18481	3.24949e-05		18502.3	1.3113e-07
18481.2	3.39084e-05		18502.4	1.43214e-07
18481.4	3.50713e-05		18502.6	1.57892e-07
18481.6	3.59723e-05		18502.8	1.75741e-07
18481.8	3.66133e-05		18503	1.97476e-07
18482.1	3.70103e-05		18503.2	2.23965e-07
18482.3	3.71935e-05		18503.4	2.56242e-07
18482.5	3.72065e-05		18503.6	2.95532e-07
18482.7	3.71049e-05		18503.7	3.43269e-07
18482.9	3.69536e-05		18503.9	4.01125e-07
18483.1	3.68242e-05		18504.1	4.71035e-07
18483.4	3.67907e-05		18504.3	5.55239e-07
18483.6	3.6926e-05		18504.5	6.56314e-07
18483.8	3.72972e-05		18504.7	7.77227e-07
18484	3.79617e-05		18504.9	9.21386e-07
18484.2	3.89634e-05		18505	1.09269e-06
18484.5	4.03292e-05		18505.2	1.2956e-06
18484.7	4.20665e-05		18505.4	1.53519e-06
18484.9	4.41616e-05		18505.6	1.81719e-06
18485.1	4.65791e-05		18505.8	2.14808e-06
18485.3	4.9263e-05		18506	2.53505e-06
18485.6	5.21378e-05		18506.1	2.98609e-06
18485.8	5.51121e-05		18506.3	3.5099e-06
18486	5.80822e-05		18506.5	4.11586e-06
18486.2	6.0937e-05		18506.7	4.81391e-06
18486.4	6.35632e-05		18506.9	5.61438e-06
18486.7	6.58511e-05		18507.1	6.52773e-06
18486.9	6.76996e-05		18507.3	7.56429e-06
18487.1	6.90216e-05		18507.4	8.73382e-06
18487.3	6.97485e-05		18507.6	1.00451e-05
18487.5	6.98327e-05		18507.8	1.15054e-05
18487.8	6.92507e-05		18508	1.31201e-05
18488	6.80033e-05		18508.2	1.48915e-05
18488.2	6.61153e-05		18508.4	1.68192e-05
18488.4	6.36335e-05		18508.6	1.88986e-05
18488.6	6.06241e-05		18508.7	2.11211e-05
18488.8	5.71687e-05		18508.9	2.34732e-05
18489.1	5.33598e-05		18509.1	2.59365e-05
18489.3	4.92963e-05		18509.3	2.84877e-05
18489.5	4.50785e-05		18509.5	3.10983e-05
18489.7	4.0804e-05		18509.7	3.37351e-05
18489.9	3.65636e-05		18509.9	3.6361e-05
18490.2	3.24381e-05		18510	3.89352e-05
18490.4	2.8496e-05		18510.2	4.14147e-05
18490.6	2.47924e-05		18510.4	4.37551e-05
18490.8	2.1368e-05		18510.6	4.5912e-05
18491	1.82496e-05		18510.8	4.78424e-05
18491.3	1.5451e-05		18511	4.9506e-05
18491.5	1.29743e-05		18511.2	5.0867e-05
18491.7	1.08119e-05		18511.3	5.18948e-05
18491.9	8.94825e-06		18511.5	5.25655e-05
18492.1	7.36222e-06		18511.7	5.2863e-05
18492.4	6.02869e-06		18511.9	5.27793e-05
18492.6	4.92047e-06		18512.1	5.23149e-05
18492.8	4.00979e-06		18512.3	5.14793e-05
18493	3.26953e-06		18512.4	5.02902e-05
18493.2	2.6741e-06		18512.6	4.87731e-05
18493.5	2.20007e-06		18512.8	4.69606e-05
18493.7	1.82655e-06		18513	4.48912e-05
18493.9	1.53535e-06		18513.2	4.2608e-05
18494.1	1.31089e-06		18513.4	4.01575e-05
18494.3	1.14011e-06		18513.6	3.7588e-05
18494.5	1.01217e-06		18513.7	3.49483e-05
18494.8	9.18198e-07		18513.9	3.22864e-05
18495	8.50944e-07		18514.1	2.96479e-05
18495.2	8.04515e-07		18514.3	2.70757e-05
18495.4	7.74095e-07		18514.5	2.46085e-05
18495.6	7.55714e-07		18514.7	2.22801e-05
18495.9	7.46066e-07		18514.9	2.01196e-05
18496.1	7.42367e-07		18515	1.81504e-05
18496.3	7.42257e-07		18515.2	1.63905e-05
18496.5	7.43739e-07		18515.4	1.48527e-05
18496.7	7.45147e-07		18515.6	1.35443e-05
18497	7.45136e-07		18515.8	1.2468e-05
18497.2	7.42696e-07		18516	1.16219e-05
18497.4	7.37166e-07		18516.2	1.1e-05
18497.6	7.28262e-07		18516.3	1.05926e-05
18497.8	7.16106e-07		18516.5	1.03867e-05
18498.1	7.01259e-07		18516.7	1.03667e-05
18498.3	6.84747e-07		18516.9	1.05142e-05
18498.5	6.68099e-07		18517.1	1.08091e-05
18498.7	6.53381e-07		18517.3	1.12295e-05
18498.9	6.43236e-07		18517.5	1.17523e-05
18499.2	6.40923e-07		18517.6	1.23534e-05
18499.4	6.5037e-07		18517.8	1.30083e-05
18499.6	6.76215e-07		18518	1.36924e-05
18499.8	7.23847e-07		18518.2	1.43814e-05
18500	7.9944e-07		18518.4	1.50521e-05
18500.2	9.0995e-07		18518.6	1.56822e-05
18500.5	1.06309e-06		18518.7	1.62513e-05
18500.7	1.26727e-06		18518.9	1.67411e-05
18500.9	1.53141e-06		18519.1	1.71358e-05
18501.1	1.86477e-06		18519.3	1.74226e-05
18501.3	2.27663e-06		18519.5	1.75918e-05
18501.6	2.77589e-06		18519.7	1.7637e-05
18501.8	3.37063e-06		18519.9	1.75554e-05
18502	4.06749e-06		18520	1.73477e-05
18502.2	4.87112e-06		18520.2	1.70178e-05
18502.4	5.78349e-06		18520.4	1.65732e-05
18502.7	6.80332e-06		18520.6	1.60239e-05
18502.9	7.92546e-06		18520.8	1.53828e-05
18503.1	9.14048e-06		18521	1.4665e-05
18503.3	1.04344e-05		18521.2	1.38874e-05
18503.5	1.17884e-05		18521.3	1.30682e-05
18503.8	1.31794e-05		18521.5	1.22266e-05
18504	1.45802e-05		18521.7	1.13825e-05
18504.2	1.59601e-05		18521.9	1.05562e-05
18504.4	1.72865e-05		18522.1	9.76769e-06
18504.6	1.85253e-05		18522.3	9.03722e-06
18504.9	1.96429e-05		18522.5	8.38464e-06
18505.1	2.06074e-05		18522.6	7.82959e-06
18505.3	2.13904e-05		18522.8	7.3915e-06
18505.5	2.19679e-05		18523	7.08961e-06
18505.7	2.2322e-05		18523.2	6.94312e-06
18505.9	2.24415e-05		18523.4	6.97117e-06
18506.2	2.23225e-05		18523.6	7.19292e-06
18506.4	2.19689e-05		18523.8	7.62748e-06
18506.6	2.13918e-05		18523.9	8.29375e-06
18506.8	2.06091e-05		18524.1	9.2102e-06
18507	1.96449e-05		18524.3	1.03944e-05
18507.3	1.85274e-05		18524.5	1.18627e-05
18507.5	1.72886e-05		18524.7	1.36291e-05
18507.7	1.59619e-05		18524.9	1.5705e-05
18507.9	1.45812e-05		18525	1.80981e-05
18508.1	1.31792e-05		18525.2	2.0811e-05
18508.4	1.17863e-05		18525.4	2.3841e-05
18508.6	1.04295e-05		18525.6	2.71785e-05
18508.8	9.13182e-06		18525.8	3.08067e-05
18509	7.91168e-06		18526	3.47002e-05
18509.2	6.78285e-06		18526.2	3.88253e-05
18509.5	5.75447e-06		18526.3	4.31395e-05
18509.7	4.83138e-06		18526.5	4.75913e-05
18509.9	4.0146e-06		18526.7	5.21215e-05
18510.1	3.30185e-06		18526.9	5.66635e-05
18510.3	2.68824e-06		18527.1	6.11448e-05
18510.6	2.16691e-06		18527.3	6.54888e-05
18510.8	1.72967e-06		18527.5	6.96166e-05
18511	1.36755e-06		18527.6	7.34494e-05
18511.2	1.07135e-06		18527.8	7.69109e-05
18511.4	8.31964e-07		18528	7.99294e-05
18511.6	6.40764e-07		18528.2	8.24409e-05
18511.9	4.89784e-07		18528.4	8.43905e-05
18512.1	3.71868e-07		18528.6	8.5735e-05
18512.3	2.80738e-07		18528.8	8.64443e-05
18512.5	2.10999e-07		18528.9	8.65024e-05
18512.7	1.58111e-07		18529.1	8.5908e-05
18513	1.18323e-07		18529.3	8.46747e-05
18513.2	8.85934e-08		18529.5	8.28303e-05
18513.4	6.64931e-08		18529.7	8.04162e-05
18513.6	5.01178e-08		18529.9	7.74851e-05
18513.8	3.79967e-08		18530.1	7.40999e-05
18514.1	2.90108e-08		18530.2	7.0331e-05
18514.3	2.23213e-08		18530.4	6.62543e-05
18514.5	1.73075e-08		18530.6	6.19481e-05
18514.7	1.35157e-08		18530.8	5.74914e-05
18514.9	1.0618e-08		18531	5.2961e-05
18515.2	8.37899e-09		18531.2	4.84299e-05
18515.4	6.63056e-09		18531.3	4.3965e-05
18515.6	5.25278e-09		18531.5	3.96262e-05
18515.8	4.15961e-09		18531.7	3.5465e-05
18516	3.28867e-09		18531.9	3.15243e-05
18516.3	2.59392e-09		18532.1	2.78375e-05
18516.5	2.04067e-09		18532.3	2.44295e-05
18516.7	1.60205e-09		18532.5	2.13162e-05
18516.9	1.2568e-09		18532.6	1.8506e-05
18517.1	9.87692e-10		18532.8	1.60003e-05
18517.3	7.80546e-10		18533	1.37947e-05
18517.6	6.23565e-10		18533.2	1.18802e-05
18517.8	5.06884e-10		18533.4	1.02445e-05
18518	4.22248e-10		18533.6	8.87314e-06
18518.2	3.62767e-10		18533.8	7.75061e-06
18518.4	3.22721e-10		18533.9	6.86178e-06
18518.7	2.97396e-10		18534.1	6.19273e-06
18518.9	2.82947e-10		18534.3	5.73184e-06
18519.1	2.76276e-10		18534.5	5.47056e-06
18519.3	2.74934e-10		18534.7	5.40419e-06
18519.5	2.77038e-10		18534.9	5.53247e-06
18519.8	2.81213e-10		18535.1	5.86002e-06
18520	2.86548e-10		18535.2	6.39669e-06
18520.2	2.92583e-10		18535.4	7.15765e-06
18520.4	2.99308e-10		18535.6	8.16338e-06
18520.6	3.07195e-10		18535.8	9.4394e-06
18520.9	3.17268e-10		18536	1.10158e-05
18521.1	3.31206e-10		18536.2	1.29267e-05
18521.3	3.51506e-10		18536.4	1.52088e-05
18521.5	3.81717e-10		18536.5	1.79007e-05
18521.7	4.26766e-10		18536.7	2.10413e-05
18522	4.93405e-10		18536.9	2.46675e-05
18522.2	5.90817e-10		18537.1	2.88131e-05
18522.4	7.31407e-10		18537.3	3.3506e-05
18522.6	9.31823e-10		18537.5	3.87663e-05
18522.8	1.21425e-09		18537.6	4.46041e-05
18523	1.60802e-09		18537.8	5.10172e-05
18523.3	2.15152e-09		18538	5.79893e-05
18523.5	2.89445e-09		18538.2	6.54885e-05
18523.7	3.90046e-09		18538.4	7.34659e-05
18523.9	5.24991e-09		18538.6	8.18555e-05
18524.1	7.04294e-09		18538.8	9.05739e-05
18524.4	9.40241e-09		18538.9	9.95217e-05
18524.6	1.24768e-08		18539.1	0.000108585
18524.8	1.64423e-08		18539.3	0.000117636
18525	2.15049e-08		18539.5	0.000126542
18525.2	2.79e-08		18539.7	0.000135161
18525.5	3.58925e-08		18539.9	0.000143353
18525.7	4.57734e-08		18540.1	0.000150983
18525.9	5.78558e-08		18540.2	0.000157922
18526.1	7.24697e-08		18540.4	0.000164058
18526.3	8.99545e-08		18540.6	0.000169296
18526.6	1.10653e-07		18540.8	0.000173564
18526.8	1.34904e-07		18541	0.000176816
18527	1.63046e-07		18541.2	0.000179033
18527.2	1.95416e-07		18541.4	0.000180222
18527.4	2.32369e-07		18541.5	0.000180423
18527.7	2.74308e-07		18541.7	0.000179698
18527.9	3.21732e-07		18541.9	0.000178136
18528.1	3.75316e-07		18542.1	0.000175845
18528.3	4.36013e-07		18542.3	0.000172947
18528.5	5.05201e-07		18542.5	0.000169577
18528.7	5.84861e-07		18542.7	0.000165872
18529	6.77809e-07		18542.8	0.000161968
18529.2	7.87957e-07		18543	0.000157995
18529.4	9.20628e-07		18543.2	0.00015407
18529.6	1.08288e-06		18543.4	0.000150295
18529.8	1.28387e-06		18543.6	0.00014675
18530.1	1.53521e-06		18543.8	0.000143496
18530.3	1.85123e-06		18543.9	0.000140568
18530.5	2.2493e-06		18544.1	0.000137979
18530.7	2.74992e-06		18544.3	0.00013572
18530.9	3.37674e-06		18544.5	0.00013376
18531.2	4.15632e-06		18544.7	0.000132055
18531.4	5.11773e-06		18544.9	0.000130545
18531.6	6.29176e-06		18545.1	0.000129159
18531.8	7.70998e-06		18545.2	0.000127825
18532	9.40333e-06		18545.4	0.000126468
18532.3	1.14005e-05		18545.6	0.000125014
18532.5	1.37262e-05		18545.8	0.000123398
18532.7	1.63988e-05		18546	0.000121563
18532.9	1.94288e-05		18546.2	0.000119464
18533.1	2.28162e-05		18546.4	0.000117068
18533.3	2.65492e-05		18546.5	0.000114353
18533.6	3.06028e-05		18546.7	0.000111314
18533.8	3.49384e-05		18546.9	0.000107956
18534	3.95033e-05		18547.1	0.000104296
18534.2	4.42324e-05		18547.3	0.00010036
18534.4	4.90502e-05		18547.5	9.61805e-05
18534.7	5.38735e-05		18547.7	9.17983e-05
18534.9	5.86157e-05		18547.8	8.72561e-05
18535.1	6.31919e-05		18548	8.25986e-05
18535.3	6.75236e-05		18548.2	7.78709e-05
18535.5	7.15451e-05		18548.4	7.31163e-05
18535.8	7.52084e-05		18548.6	6.83761e-05
18536	7.84883e-05		18548.8	6.36877e-05
18536.2	8.13861e-05		18549	5.9085e-05
18536.4	8.39325e-05		18549.1	5.45974e-05
18536.6	8.61881e-05		18549.3	5.02501e-05
18536.9	8.82422e-05		18549.5	4.6064e-05
18537.1	9.02094e-05		18549.7	4.20559e-05
18537.3	9.22246e-05		18549.9	3.82391e-05
18537.5	9.44354e-05		18550.1	3.46234e-05
18537.7	9.69934e-05		18550.2	3.12156e-05
18538	0.000100044		18550.4	2.802e-05
18538.2	0.000103716		18550.6	2.50383e-05
18538.4	0.000108113		18550.8	2.22702e-05
18538.6	0.000113298		18551	1.97138e-05
18538.8	0.000119294		18551.2	1.73653e-05
18539	0.00012607		18551.4	1.52195e-05
18539.3	0.000133544		18551.5	1.32701e-05
18539.5	0.000141579		18551.7	1.15095e-05
18539.7	0.000149988		18551.9	9.92919e-06
18539.9	0.000158539		18552.1	8.51985e-06
18540.1	0.000166967		18552.3	7.27152e-06
18540.4	0.000174984		18552.5	6.1738e-06
18540.6	0.000182293		18552.7	5.21603e-06
18540.8	0.000188604		18552.8	4.3875e-06
18541	0.000193648		18553	3.6776e-06
18541.2	0.000197192		18553.2	3.07608e-06
18541.5	0.000199051		18553.4	2.57317e-06
18541.7	0.000199097		18553.6	2.15977e-06
18541.9	0.000197265		18553.8	1.82758e-06
18542.1	0.00019356		18554	1.56924e-06
18542.3	0.00018805		18554.1	1.37834e-06
18542.6	0.000180865		18554.3	1.24957e-06
18542.8	0.00017219		18554.5	1.17866e-06
18543	0.000162253		18554.7	1.16237e-06
18543.2	0.000151314		18554.9	1.19849e-06
18543.4	0.000139648		18555.1	1.28569e-06
18543.7	0.00012754		18555.3	1.42343e-06
18543.9	0.000115265		18555.4	1.61182e-06
18544.1	0.000103081		18555.6	1.85143e-06
18544.3	9.12167e-05		18555.8	2.14309e-06
18544.5	7.98699e-05		18556	2.48766e-06
18544.7	6.91987e-05		18556.2	2.88581e-06
18545	5.93219e-05		18556.4	3.33781e-06
18545.2	5.0319e-05		18556.5	3.84323e-06
18545.4	4.22325e-05		18556.7	4.40076e-06
18545.6	3.50718e-05		18556.9	5.00798e-06
18545.8	2.8818e-05		18557.1	5.66124e-06
18546.1	2.34296e-05		18557.3	6.35546e-06
18546.3	1.88479e-05		18557.5	7.08409e-06
18546.5	1.50022e-05		18557.7	7.83912e-06
18546.7	1.18153e-05		18557.8	8.61106e-06
18546.9	9.20728e-06		18558	9.38914e-06
18547.2	7.09936e-06		18558.2	1.01615e-05
18547.4	5.41638e-06		18558.4	1.09152e-05
18547.6	4.08889e-06		18558.6	1.16372e-05
18547.8	3.05431e-06		18558.8	1.23138e-05
18548	2.25754e-06		18559	1.29319e-05
18548.3	1.65114e-06		18559.1	1.34788e-05
18548.5	1.19501e-06		18559.3	1.3943e-05
18548.7	8.55895e-07		18559.5	1.43146e-05
18548.9	6.06703e-07		18559.7	1.45853e-05
18549.1	4.25726e-07		18559.9	1.47491e-05
18549.4	2.95857e-07		18560.1	1.48024e-05
18549.6	2.03834e-07		18560.3	1.47442e-05
18549.8	1.39553e-07		18560.4	1.45758e-05
18550	9.5458e-08		18560.6	1.43013e-05
18550.2	6.60276e-08		18560.8	1.39273e-05
18550.4	4.73559e-08		18561	1.34626e-05
18550.7	3.68256e-08		18561.2	1.29178e-05
18550.9	3.28687e-08		18561.4	1.23054e-05
18551.1	3.48067e-08		18561.6	1.1639e-05
18551.3	4.27656e-08		18561.7	1.09332e-05
18551.5	5.76584e-08		18561.9	1.02033e-05
18551.8	8.12324e-08		18562.1	9.46468e-06
18552	1.16174e-07		18562.3	8.73283e-06
18552.2	1.6627e-07		18562.5	8.02293e-06
18552.4	2.3662e-07		18562.7	7.34975e-06
18552.6	3.33887e-07		18562.8	6.72759e-06
18552.9	4.66589e-07		18563	6.1702e-06
18553.1	6.454e-07		18563.2	5.69086e-06
18553.3	8.83456e-07		18563.4	5.30246e-06
18553.5	1.19663e-06		18563.6	5.0176e-06
18553.7	1.60374e-06		18563.8	4.84875e-06
18554	2.12665e-06		18564	4.80836e-06
18554.2	2.79026e-06		18564.1	4.90894e-06
18554.4	3.62223e-06		18564.3	5.16316e-06
18554.6	4.65252e-06		18564.5	5.58376e-06
18554.8	5.91261e-06		18564.7	6.18346e-06
18555.1	7.43446e-06		18564.9	6.97477e-06
18555.3	9.24907e-06		18565.1	7.96962e-06
18555.5	1.13848e-05		18565.3	9.17893e-06
18555.7	1.38653e-05		18565.4	1.06121e-05
18555.9	1.67075e-05		18565.6	1.22765e-05
18556.1	1.99191e-05		18565.8	1.41765e-05
18556.4	2.34966e-05		18566	1.63132e-05
18556.6	2.74231e-05		18566.2	1.86835e-05
18556.8	3.1667e-05		18566.4	2.12796e-05
18557	3.61804e-05		18566.6	2.40884e-05
18557.2	4.08995e-05		18566.7	2.70914e-05
18557.5	4.57446e-05		18566.9	3.02648e-05
18557.7	5.06221e-05		18567.1	3.35789e-05
18557.9	5.54268e-05		18567.3	3.69997e-05
18558.1	6.00452e-05		18567.5	4.04887e-05
18558.3	6.43602e-05		18567.7	4.40046e-05
18558.6	6.82555e-05		18567.9	4.75045e-05
18558.8	7.1621e-05		18568	5.09457e-05
18559	7.43579e-05		18568.2	5.42871e-05
18559.2	7.63833e-05		18568.4	5.7492e-05
18559.4	7.76349e-05		18568.6	6.05294e-05
18559.7	7.80737e-05		18568.8	6.33763e-05
18559.9	7.76861e-05		18569	6.60197e-05
18560.1	7.64849e-05		18569.2	6.84575e-05
18560.3	7.45085e-05		18569.3	7.07001e-05
18560.5	7.18184e-05		18569.5	7.27711e-05
18560.8	6.84968e-05		18569.7	7.47069e-05
18561	6.4642e-05		18569.9	7.65563e-05
18561.2	6.03635e-05		18570.1	7.83798e-05
18561.4	5.57772e-05		18570.3	8.02468e-05
18561.6	5.09999e-05		18570.4	8.22341e-05
18561.8	4.61448e-05		18570.6	8.44225e-05
18562.1	4.13171e-05		18570.8	8.68933e-05
18562.3	3.66107e-05		18571	8.97252e-05
18562.5	3.21055e-05		18571.2	9.29904e-05
18562.7	2.7866e-05		18571.4	9.67506e-05
18562.9	2.39406e-05		18571.6	0.000101054
18563.2	2.03621e-05		18571.7	0.000105933
18563.4	1.71483e-05		18571.9	0.000111401
18563.6	1.43041e-05		18572.1	0.00011745
18563.8	1.1823e-05		18572.3	0.000124051
18564	9.68958e-06		18572.5	0.000131157
18564.3	7.88153e-06		18572.7	0.000138697
18564.5	6.3719e-06		18572.9	0.000146586
18564.7	5.13091e-06		18573	0.000154721
18564.9	4.12772e-06		18573.2	0.000162988
18565.1	3.33167e-06		18573.4	0.000171269
18565.4	2.71336e-06		18573.6	0.000179439
18565.6	2.24536e-06		18573.8	0.000187376
18565.8	1.90261e-06		18574	0.000194965
18566	1.66266e-06		18574.2	0.000202099
18566.2	1.50569e-06		18574.3	0.000208684
18566.5	1.41439e-06		18574.5	0.000214643
18566.7	1.3738e-06		18574.7	0.000219917
18566.9	1.37105e-06		18574.9	0.000224464
18567.1	1.39513e-06		18575.1	0.000228262
18567.3	1.43666e-06		18575.3	0.000231304
18567.5	1.48769e-06		18575.5	0.000233602
18567.8	1.54151e-06		18575.6	0.000235179
18568	1.59257e-06		18575.8	0.000236069
18568.2	1.63631e-06		18576	0.000236315
18568.4	1.66919e-06		18576.2	0.00023596
18568.6	1.68853e-06		18576.4	0.000235055
18568.9	1.69255e-06		18576.6	0.000233643
18569.1	1.68028e-06		18576.7	0.000231768
18569.3	1.65151e-06		18576.9	0.000229467
18569.5	1.60674e-06		18577.1	0.000226772
18569.7	1.54706e-06		18577.3	0.000223708
18570	1.47411e-06		18577.5	0.000220293
18570.2	1.38989e-06		18577.7	0.000216542
18570.4	1.29671e-06		18577.9	0.000212462
18570.6	1.19703e-06		18578	0.00020806
18570.8	1.09336e-06		18578.2	0.000203342
18571.1	9.8811e-07		18578.4	0.000198311
18571.3	8.83559e-07		18578.6	0.000192975
18571.5	7.81721e-07		18578.8	0.000187344
18571.7	6.84315e-07		18579	0.000181431
18571.9	5.92723e-07		18579.2	0.000175256
18572.2	5.07981e-07		18579.3	0.000168842
18572.4	4.30777e-07		18579.5	0.000162221
18572.6	3.61482e-07		18579.7	0.000155428
18572.8	3.00177e-07		18579.9	0.000148505
18573	2.46699e-07		18580.1	0.000141498
18573.2	2.00689e-07		18580.3	0.00013446
18573.5	1.61642e-07		18580.5	0.000127446
18573.7	1.2895e-07		18580.6	0.000120515
18573.9	1.01951e-07		18580.8	0.000113732
18574.1	7.99615e-08		18581	0.000107161
18574.3	6.23121e-08		18581.2	0.000100872
18574.6	4.83696e-08		18581.4	9.49354e-05
18574.8	3.75581e-08		18581.6	8.94268e-05
18575	2.93733e-08		18581.8	8.44229e-05
18575.2	2.33953e-08		18581.9	8.00041e-05
18575.4	1.92998e-08		18582.1	7.6254e-05
18575.7	1.68715e-08		18582.3	7.32597e-05
18575.9	1.60222e-08		18582.5	7.11115e-05
18576.1	1.68173e-08		18582.7	6.99031e-05
18576.3	1.95141e-08		18582.9	6.97306e-05
18576.5	2.46175e-08		18583	7.06915e-05
18576.8	3.29571e-08		18583.2	7.28833e-05
18577	4.57932e-08		18583.4	7.64014e-05
18577.2	6.49574e-08		18583.6	8.13359e-05
18577.4	9.30337e-08		18583.8	8.77687e-05
18577.6	1.3359e-07		18584	9.57693e-05
18577.9	1.91459e-07		18584.2	0.00010539
18578.1	2.73083e-07		18584.3	0.000116662
18578.3	3.86911e-07		18584.5	0.000129589
18578.5	5.43848e-07		18584.7	0.000144143
18578.7	7.57753e-07		18584.9	0.00016026
18578.9	1.04595e-06		18585.1	0.000177835
18579.2	1.42975e-06		18585.3	0.000196721
18579.4	1.9349e-06		18585.5	0.000216727
18579.6	2.59195e-06		18585.6	0.000237614
18579.8	3.43645e-06		18585.8	0.000259103
18580	4.50897e-06		18586	0.000280876
18580.3	5.85472e-06		18586.2	0.000302579
18580.5	7.52288e-06		18586.4	0.000323836
18580.7	9.56552e-06		18586.6	0.000344251
18580.9	1.2036e-05		18586.8	0.000363426
18581.1	1.49868e-05		18586.9	0.000380966
18581.4	1.84675e-05		18587.1	0.000396497
18581.6	2.25214e-05		18587.3	0.000409675
18581.8	2.71829e-05		18587.5	0.0004202
18582	3.24744e-05		18587.7	0.000427826
18582.2	3.84039e-05		18587.9	0.000432366
18582.5	4.49623e-05		18588.1	0.000433707
18582.7	5.21226e-05		18588.2	0.000431805
18582.9	5.98392e-05		18588.4	0.000426694
18583.1	6.80498e-05		18588.6	0.000418481
18583.3	7.66776e-05		18588.8	0.00040734
18583.6	8.56363e-05		18589	0.000393512
18583.8	9.48354e-05		18589.2	0.000377287
18584	0.000104188		18589.3	0.000359003
18584.2	0.000113619		18589.5	0.000339026
18584.4	0.000123074		18589.7	0.000317744
18584.6	0.000132526		18589.9	0.000295549
18584.9	0.000141983		18590.1	0.000272832
18585.1	0.000151494		18590.3	0.000249963
18585.3	0.00016115		18590.5	0.000227291
18585.5	0.000171083		18590.6	0.000205129
18585.7	0.00018146		18590.8	0.000183752
18586	0.000192474		18591	0.000163394
18586.2	0.000204333		18591.2	0.000144241
18586.4	0.000217239		18591.4	0.000126439
18586.6	0.000231373		18591.6	0.000110088
18586.8	0.000246872		18591.8	9.52525e-05
18587.1	0.000263813		18591.9	8.19603e-05
18587.3	0.000282189		18592.1	7.02105e-05
18587.5	0.000301898		18592.3	5.99787e-05
18587.7	0.000322735		18592.5	5.12228e-05
18587.9	0.000344384		18592.7	4.38886e-05
18588.2	0.000366426		18592.9	3.79153e-05
18588.4	0.000388349		18593.1	3.32401e-05
18588.6	0.000409564		18593.2	2.98026e-05
18588.8	0.000429436		18593.4	2.75474e-05
18589	0.000447309		18593.6	2.64268e-05
18589.3	0.000462538		18593.8	2.64016e-05
18589.5	0.000474529		18594	2.74421e-05
18589.7	0.000482767		18594.2	2.95267e-05
18589.9	0.000486845		18594.4	3.26411e-05
18590.1	0.00048649		18594.5	3.67757e-05
18590.3	0.000481576		18594.7	4.19228e-05
18590.6	0.000472134		18594.9	4.80733e-05
18590.8	0.000458348		18595.1	5.52132e-05
18591	0.000440547		18595.3	6.33196e-05
18591.2	0.000419184		18595.5	7.2357e-05
18591.4	0.000394818		18595.6	8.22737e-05
18591.7	0.000368076		18595.8	9.29991e-05
18591.9	0.000339631		18596	0.000104441
18592.1	0.000310165		18596.2	0.000116484
18592.3	0.000280341		18596.4	0.00012899
18592.5	0.000250779		18596.6	0.000141798
18592.8	0.000222029		18596.8	0.000154724
18593	0.000194562		18596.9	0.000167569
18593.2	0.000168755		18597.1	0.000180119
18593.4	0.000144888		18597.3	0.00019215
18593.6	0.000123149		18597.5	0.000203438
18593.9	0.000103635		18597.7	0.000213761
18594.1	8.63641e-05		18597.9	0.00022291
18594.3	7.12887e-05		18598.1	0.000230691
18594.5	5.83056e-05		18598.2	0.000236939
18594.7	4.72717e-05		18598.4	0.000241517
18595	3.80167e-05		18598.6	0.000244324
18595.2	3.03547e-05		18598.8	0.000245299
18595.4	2.40948e-05		18599	0.000244426
18595.6	1.90489e-05		18599.2	0.000241727
18595.8	1.50384e-05		18599.4	0.00023727
18596	1.18985e-05		18599.5	0.000231163
18596.3	9.48082e-06		18599.7	0.00022355
18596.5	7.65496e-06		18599.9	0.000214606
18596.7	6.30825e-06		18600.1	0.000204534
18596.9	5.34518e-06		18600.3	0.000193553
18597.1	4.68602e-06		18600.5	0.000181899
18597.4	4.26516e-06		18600.7	0.000169812
18597.6	4.02927e-06		18600.8	0.000157529
18597.8	3.93552e-06		18601	0.000145283
18598	3.94991e-06		18601.2	0.000133293
18598.2	4.04574e-06		18601.4	0.000121763
18598.5	4.20242e-06		18601.6	0.000110874
18598.7	4.4044e-06		18601.8	0.000100786
18598.9	4.6404e-06		18601.9	9.16342e-05
18599.1	4.90279e-06		18602.1	8.35284e-05
18599.3	5.18726e-06		18602.3	7.65531e-05
18599.6	5.49262e-06		18602.5	7.07684e-05
18599.8	5.82073e-06		18602.7	6.62107e-05
18600	6.17672e-06		18602.9	6.28942e-05
18600.2	6.56921e-06		18603.1	6.08124e-05
18600.4	7.01088e-06		18603.2	5.99391e-05
18600.7	7.51904e-06		18603.4	6.02304e-05
18600.9	8.11642e-06		18603.6	6.16253e-05
18601.1	8.83207e-06		18603.8	6.40474e-05
18601.3	9.70228e-06		18604	6.74056e-05
18601.5	1.07715e-05		18604.2	7.15956e-05
18601.7	1.20932e-05		18604.4	7.65004e-05
18602	1.37303e-05		18604.5	8.19923e-05
18602.2	1.57552e-05		18604.7	8.79337e-05
18602.4	1.82497e-05		18604.9	9.41796e-05
18602.6	2.13033e-05		18605.1	0.000100579
18602.8	2.50113e-05		18605.3	0.00010698
18603.1	2.94717e-05		18605.5	0.000113227
18603.3	3.4781e-05		18605.7	0.000119172
18603.5	4.10289e-05		18605.8	0.000124672
18603.7	4.82921e-05		18606	0.000129596
18603.9	5.66276e-05		18606.2	0.000133824
18604.2	6.60656e-05		18606.4	0.000137259
18604.4	7.66023e-05		18606.6	0.000139822
18604.6	8.81933e-05		18606.8	0.000141459
18604.8	0.000100749		18607	0.000142141
18605	0.00011413		18607.1	0.000141867
18605.3	0.000128147		18607.3	0.000140663
18605.5	0.000142563		18607.5	0.000138583
18605.7	0.000157095		18607.7	0.000135706
18605.9	0.000171426		18607.9	0.000132135
18606.1	0.00018521		18608.1	0.000127993
18606.4	0.000198092		18608.2	0.000123422
18606.6	0.000209716		18608.4	0.000118577
18606.8	0.000219744		18608.6	0.00011362
18607	0.000227875		18608.8	0.000108721
18607.2	0.000233855		18609	0.000104048
18607.4	0.00023749		18609.2	9.97655e-05
18607.7	0.000238661		18609.4	9.60313e-05
18607.9	0.000237325		18609.5	9.29899e-05
18608.1	0.000233522		18609.7	9.07712e-05
18608.3	0.000227366		18609.9	8.94874e-05
18608.5	0.000219048		18610.1	8.92301e-05
18608.8	0.000208818		18610.3	9.00692e-05
18609	0.000196977		18610.5	9.20505e-05
18609.2	0.00018386		18610.7	9.51957e-05
18609.4	0.000169821		18610.8	9.95014e-05
18609.6	0.000155218		18611	0.000104939
18609.9	0.000140396		18611.2	0.000111457
18610.1	0.000125676		18611.4	0.000118979
18610.3	0.000111342		18611.6	0.000127407
18610.5	9.76366e-05		18611.8	0.000136625
18610.7	8.47531e-05		18612	0.000146499
18611	7.28357e-05		18612.1	0.000156882
18611.2	6.19796e-05		18612.3	0.000167617
18611.4	5.22344e-05		18612.5	0.000178543
18611.6	4.36091e-05		18612.7	0.000189495
18611.8	3.60783e-05		18612.9	0.000200315
18612.1	2.9589e-05		18613.1	0.000210854
18612.3	2.40679e-05		18613.3	0.000220975
18612.5	1.94277e-05		18613.4	0.000230559
18612.7	1.55737e-05		18613.6	0.00023951
18612.9	1.24084e-05		18613.8	0.000247755
18613.1	9.83663e-06		18614	0.00025525
18613.4	7.7681e-06		18614.2	0.000261975
18613.6	6.12007e-06		18614.4	0.000267939
18613.8	4.81863e-06		18614.5	0.000273175
18614	3.79933e-06		18614.7	0.000277738
18614.2	3.00726e-06		18614.9	0.000281698
18614.5	2.39656e-06		18615.1	0.000285142
18614.7	1.92973e-06		18615.3	0.00028816
18614.9	1.5766e-06		18615.5	0.000290845
18615.1	1.31338e-06		18615.7	0.000293284
18615.3	1.12154e-06		18615.8	0.000295554
18615.6	9.86868e-07		18616	0.000297718
18615.8	8.9852e-07		18616.2	0.000299819
18616	8.48241e-07		18616.4	0.00030188
18616.2	8.29676e-07		18616.6	0.000303905
18616.4	8.37806e-07		18616.8	0.000305873
18616.7	8.68494e-07		18617	0.000307749
18616.9	9.18136e-07		18617.1	0.000309481
18617.1	9.83406e-07		18617.3	0.000311006
18617.3	1.06107e-06		18617.5	0.000312255
18617.5	1.14789e-06		18617.7	0.000313159
18617.7	1.24056e-06		18617.9	0.000313654
18618	1.33571e-06		18618.1	0.000313684
18618.2	1.42994e-06		18618.3	0.000313205
18618.4	1.51994e-06		18618.4	0.000312189
18618.6	1.6025e-06		18618.6	0.000310624
18618.8	1.6747e-06		18618.8	0.000308516
18619.1	1.734e-06		18619	0.000305885
18619.3	1.77836e-06		18619.2	0.000302762
18619.5	1.80637e-06		18619.4	0.000299192
18619.7	1.81732e-06		18619.6	0.000295223
18619.9	1.81136e-06		18619.7	0.000290904
18620.2	1.78953e-06		18619.9	0.000286284
18620.4	1.75389e-06		18620.1	0.000281406
18620.6	1.7076e-06		18620.3	0.000276303
18620.8	1.65499e-06		18620.5	0.000271001
18621	1.60178e-06		18620.7	0.000265514
18621.3	1.55522e-06		18620.8	0.000259846
18621.5	1.52434e-06		18621	0.000253996
18621.7	1.52032e-06		18621.2	0.000247957
18621.9	1.55688e-06		18621.4	0.00024172
18622.1	1.65078e-06		18621.6	0.000235284
18622.4	1.82243e-06		18621.8	0.000228654
18622.6	2.09653e-06		18622	0.00022185
18622.8	2.50274e-06		18622.1	0.000214912
18623	3.07634e-06		18622.3	0.000207899
18623.2	3.85884e-06		18622.5	0.000200901
18623.4	4.89839e-06		18622.7	0.000194033
18623.7	6.25e-06		18622.9	0.000187441
18623.9	7.97544e-06		18623.1	0.0001813
18624.1	1.01428e-05		18623.3	0.000175813
18624.3	1.28256e-05		18623.4	0.000171211
18624.5	1.61014e-05		18623.6	0.000167747
18624.8	2.00501e-05		18623.8	0.000165694
18625	2.47519e-05		18624	0.000165337
18625.2	3.02848e-05		18624.2	0.000166971
18625.4	3.67224e-05		18624.4	0.000170894
18625.6	4.41323e-05		18624.6	0.000177397
18625.9	5.25736e-05		18624.7	0.000186762
18626.1	6.20976e-05		18624.9	0.00019925
18626.3	7.27471e-05		18625.1	0.000215096
18626.5	8.45592e-05		18625.3	0.000234501
18626.7	9.75683e-05		18625.5	0.000257623
18627	0.000111811		18625.7	0.00028457
18627.2	0.000127332		18625.9	0.000315389
18627.4	0.000144193		18626	0.000350066
18627.6	0.000162473		18626.2	0.00038851
18627.8	0.000182284		18626.4	0.000430554
18628.1	0.000203767		18626.6	0.000475947
18628.3	0.000227096		18626.8	0.000524351
18628.5	0.000252475		18627	0.000575339
18628.7	0.00028013		18627.1	0.000628398
18628.9	0.000310296		18627.3	0.000682931
18629.1	0.000343197		18627.5	0.00073826
18629.4	0.000379022		18627.7	0.000793642
18629.6	0.0004179		18627.9	0.000848274
18629.8	0.000459865		18628.1	0.000901314
18630	0.00050483		18628.3	0.000951895
18630.2	0.000552558		18628.4	0.000999146
18630.5	0.000602639		18628.6	0.00104
18630.7	0.000654477		18628.8	0.00108
18630.9	0.000707286		18629	0.00111
18631.1	0.000760102		18629.2	0.00114
18631.3	0.000811801		18629.4	0.00116
18631.6	0.000861139		18629.6	0.00117
18631.8	0.000906795		18629.7	0.00117
18632	0.000947435		18629.9	0.00117
18632.2	0.000981768		18630.1	0.00116
18632.4	0.00101		18630.3	0.00114
18632.7	0.00103		18630.5	0.00111
18632.9	0.00104		18630.7	0.00108
18633.1	0.00104		18630.9	0.00104
18633.3	0.00102		18631	0.000995416
18633.5	0.001		18631.2	0.000946249
18633.8	0.000974784		18631.4	0.000893387
18634	0.000936458		18631.6	0.000837748
18634.2	0.000890533		18631.8	0.000780256
18634.4	0.000838218		18632	0.000721825
18634.6	0.000780872		18632.2	0.000663324
18634.8	0.000719936		18632.3	0.000605566
18635.1	0.000656868		18632.5	0.000549281
18635.3	0.000593085		18632.7	0.000495112
18635.5	0.000529901		18632.9	0.000443594
18635.7	0.00046849		18633.1	0.00039516
18635.9	0.00040985		18633.3	0.00035013
18636.2	0.000354781		18633.4	0.000308721
18636.4	0.000303879		18633.6	0.000271047
18636.6	0.000257538		18633.8	0.00023713
18636.8	0.000215962		18634	0.000206913
18637	0.000179187		18634.2	0.000180268
18637.3	0.000147104		18634.4	0.00015701
18637.5	0.00011949		18634.6	0.000136911
18637.7	9.60347e-05		18634.7	0.000119713
18637.9	7.6368e-05		18634.9	0.000105136
18638.1	6.00873e-05		18635.1	9.28937e-05
18638.4	4.67782e-05		18635.3	8.2701e-05
18638.6	3.60326e-05		18635.5	7.42805e-05
18638.8	2.74628e-05		18635.7	6.73699e-05
18639	2.07109e-05		18635.9	6.17269e-05
18639.2	1.54551e-05		18636	5.71321e-05
18639.5	1.14128e-05		18636.2	5.33911e-05
18639.7	8.341e-06		18636.4	5.03355e-05
18639.9	6.035e-06		18636.6	4.78231e-05
18640.1	4.32551e-06		18636.8	4.57365e-05
18640.3	3.0753e-06		18637	4.39827e-05
18640.5	2.17526e-06		18637.2	4.24909e-05
18640.8	1.54061e-06		18637.3	4.12111e-05
18641	1.10718e-06		18637.5	4.01127e-05
18641.2	8.28329e-07		18637.7	3.91823e-05
18641.4	6.72292e-07		18637.9	3.84229e-05
18641.6	6.20189e-07		18638.1	3.78528e-05
18641.9	6.64721e-07		18638.3	3.75044e-05
18642.1	8.09511e-07		18638.5	3.74243e-05
18642.3	1.06911e-06		18638.6	3.76723e-05
18642.5	1.4696e-06		18638.8	3.83218e-05
18642.7	2.04981e-06		18639	3.94593e-05
18643	2.86295e-06		18639.2	4.11843e-05
18643.2	3.97872e-06		18639.4	4.36086e-05
18643.4	5.48557e-06		18639.6	4.68557e-05
18643.6	7.49307e-06		18639.7	5.1059e-05
18643.8	1.01341e-05		18639.9	5.63598e-05
18644.1	1.35664e-05		18640.1	6.29045e-05
18644.3	1.79737e-05		18640.3	7.08409e-05
18644.5	2.3565e-05		18640.5	8.03133e-05
18644.7	3.05728e-05		18640.7	9.14571e-05
18644.9	3.92487e-05		18640.9	0.000104392
18645.2	4.98575e-05		18641	0.000119218
18645.4	6.26676e-05		18641.2	0.000136002
18645.6	7.79396e-05		18641.4	0.000154777
18645.8	9.59116e-05		18641.6	0.000175531
18646	0.000116783		18641.8	0.000198202
18646.2	0.000140694		18642	0.000222673
18646.5	0.000167712		18642.2	0.000248766
18646.7	0.000197805		18642.3	0.000276241
18646.9	0.000230831		18642.5	0.000304798
18647.1	0.000266524		18642.7	0.000334077
18647.3	0.000304481		18642.9	0.000363663
18647.6	0.000344164		18643.1	0.000393097
18647.8	0.000384904		18643.3	0.000421883
18648	0.000425912		18643.5	0.000449505
18648.2	0.000466304		18643.6	0.000475436
18648.4	0.000505127		18643.8	0.00049916
18648.7	0.000541396		18644	0.000520182
18648.9	0.000574135		18644.2	0.000538051
18649.1	0.000602419		18644.4	0.000552372
18649.3	0.000625421		18644.6	0.000562822
18649.5	0.000642448		18644.8	0.000569161
18649.8	0.00065298		18644.9	0.000571239
18650	0.000656694		18645.1	0.000569005
18650.2	0.000653484		18645.3	0.000562509
18650.4	0.000643463		18645.5	0.000551896
18650.6	0.00062696		18645.7	0.000537408
18650.9	0.000604503		18645.9	0.000519367
18651.1	0.000576788		18646	0.00049817
18651.3	0.000544647		18646.2	0.000474275
18651.5	0.00050901		18646.4	0.000448181
18651.7	0.000470853		18646.6	0.000420419
18651.9	0.000431163		18646.8	0.00039153
18652.2	0.000390893		18647	0.000362055
18652.4	0.000350926		18647.2	0.00033252
18652.6	0.000312049		18647.3	0.000303423
18652.8	0.000274929		18647.5	0.000275227
18653	0.000240099		18647.7	0.000248351
18653.3	0.000207957		18647.9	0.000223168
18653.5	0.000178765		18648.1	0.000200005
18653.7	0.000152659		18648.3	0.000179139
18653.9	0.00012966		18648.5	0.000160805
18654.1	0.000109696		18648.6	0.000145198
18654.4	9.26159e-05		18648.8	0.000132477
18654.6	7.82086e-05		18649	0.000122775
18654.8	6.62242e-05		18649.2	0.000116201
18655	5.63887e-05		18649.4	0.000112847
18655.2	4.8419e-05		18649.6	0.000112794
18655.5	4.20355e-05		18649.8	0.000116112
18655.7	3.6971e-05		18649.9	0.000122864
18655.9	3.29783e-05		18650.1	0.000133109
18656.1	2.98345e-05		18650.3	0.000146897
18656.3	2.7344e-05		18650.5	0.000164267
18656.6	2.53395e-05		18650.7	0.000185248
18656.8	2.36815e-05		18650.9	0.000209847
18657	2.22573e-05		18651.1	0.000238053
18657.2	2.09788e-05		18651.2	0.000269822
18657.4	1.97804e-05		18651.4	0.000305082
18657.6	1.86157e-05		18651.6	0.000343718
18657.9	1.74552e-05		18651.8	0.000385578
18658.1	1.62831e-05		18652	0.000430462
18658.3	1.50948e-05		18652.2	0.000478127
18658.5	1.38939e-05		18652.3	0.000528281
18658.7	1.26906e-05		18652.5	0.000580588
18659	1.1499e-05		18652.7	0.000634668
18659.2	1.03356e-05		18652.9	0.000690103
18659.4	9.21827e-06		18653.1	0.000746437
18659.6	8.16479e-06		18653.3	0.000803184
18659.8	7.19269e-06		18653.5	0.000859832
18660.1	6.31886e-06		18653.6	0.000915849
18660.3	5.55973e-06		18653.8	0.000970688
18660.5	4.93179e-06		18654	0.00102
18660.7	4.45231e-06		18654.2	0.00107
18660.9	4.1404e-06		18654.4	0.00112
18661.2	4.01817e-06		18654.6	0.00117
18661.4	4.11213e-06		18654.8	0.00121
18661.6	4.45458e-06		18654.9	0.00124
18661.8	5.08517e-06		18655.1	0.00128
18662	6.05237e-06		18655.3	0.0013
18662.3	7.41508e-06		18655.5	0.00132
18662.5	9.24411e-06		18655.7	0.00134
18662.7	1.16239e-05		18655.9	0.00134
18662.9	1.4654e-05		18656.1	0.00135
18663.1	1.84511e-05		18656.2	0.00134
18663.3	2.31512e-05		18656.4	0.00133
18663.6	2.89116e-05		18656.6	0.00131
18663.8	3.59142e-05		18656.8	0.00129
18664	4.43683e-05		18657	0.00126
18664.2	5.45144e-05		18657.2	0.00123
18664.4	6.66281e-05		18657.4	0.00119
18664.7	8.10234e-05		18657.5	0.00115
18664.9	9.80563e-05		18657.7	0.0011
18665.1	0.000118127		18657.9	0.00105
18665.3	0.000141678		18658.1	0.001
18665.5	0.000169196		18658.3	0.000955661
18665.8	0.0002012		18658.5	0.000907435
18666	0.000238229		18658.6	0.000860879
18666.2	0.00028083		18658.8	0.000816944
18666.4	0.000329528		18659	0.000776545
18666.6	0.000384797		18659.2	0.000740548
18666.9	0.000447021		18659.4	0.000709753
18667.1	0.000516453		18659.6	0.000684887
18667.3	0.00059317		18659.8	0.000666592
18667.5	0.000677024		18659.9	0.000655423
18667.7	0.0007676		18660.1	0.000651836
18668	0.000864181		18660.3	0.000656192
18668.2	0.000965723		18660.5	0.000668746
18668.4	0.00107		18660.7	0.000689651
18668.6	0.00118		18660.9	0.000718951
18668.8	0.00128		18661.1	0.000756584
18669	0.00139		18661.2	0.000802376
18669.3	0.00149		18661.4	0.000856045
18669.5	0.00158		18661.6	0.000917198
18669.7	0.00166		18661.8	0.000985337
18669.9	0.00173		18662	0.00106
18670.1	0.00179		18662.2	0.00114
18670.4	0.00183		18662.4	0.00123
18670.6	0.00185		18662.5	0.00131
18670.8	0.00185		18662.7	0.00141
18671	0.00184		18662.9	0.0015
18671.2	0.0018		18663.1	0.0016
18671.5	0.00175		18663.3	0.00169
18671.7	0.00169		18663.5	0.00179
18671.9	0.00161		18663.7	0.00188
18672.1	0.00151		18663.8	0.00197
18672.3	0.00141		18664	0.00206
18672.6	0.0013		18664.2	0.00214
18672.8	0.00119		18664.4	0.00222
18673	0.00107		18664.6	0.00229
18673.2	0.000959813		18664.8	0.00235
18673.4	0.000849355		18664.9	0.00241
18673.7	0.000743788		18665.1	0.00246
18673.9	0.000644567		18665.3	0.0025
18674.1	0.000552777		18665.5	0.00254
18674.3	0.000469137		18665.7	0.00256
18674.5	0.000394024		18665.9	0.00257
18674.7	0.000327514		18666.1	0.00258
18675	0.00026942		18666.2	0.00258
18675.2	0.000219349		18666.4	0.00256
18675.4	0.000176751		18666.6	0.00254
18675.6	0.00014097		18666.8	0.0025
18675.8	0.000111289		18667	0.00246
18676.1	8.69681e-05		18667.2	0.0024
18676.3	6.72798e-05		18667.4	0.00234
18676.5	5.15312e-05		18667.5	0.00226
18676.7	3.90825e-05		18667.7	0.00218
18676.9	2.93585e-05		18667.9	0.00209
18677.2	2.18538e-05		18668.1	0.00199
18677.4	1.61345e-05		18668.3	0.00189
18677.6	1.18363e-05		18668.5	0.00178
18677.8	8.66044e-06		18668.7	0.00167
18678	6.36822e-06		18668.8	0.00156
18678.3	4.77556e-06		18669	0.00144
18678.5	3.74752e-06		18669.2	0.00133
18678.7	3.19379e-06		18669.4	0.00121
18678.9	3.06524e-06		18669.6	0.0011
18679.1	3.35198e-06		18669.8	0.000992973
18679.4	4.08284e-06		18670	0.000890078
18679.6	5.32646e-06		18670.1	0.000792555
18679.8	7.1937e-06		18670.3	0.000701037
18680	9.84136e-06		18670.5	0.000615996
18680.2	1.34766e-05		18670.7	0.000537749
18680.4	1.83618e-05		18670.9	0.000466459
18680.7	2.48191e-05		18671.1	0.000402149
18680.9	3.3234e-05		18671.2	0.000344719
18681.1	4.4057e-05		18671.4	0.000293956
18681.3	5.78023e-05		18671.6	0.000249562
18681.5	7.50423e-05		18671.8	0.000211162
18681.8	9.63979e-05		18672	0.000178335
18682	0.000122522		18672.2	0.000150621
18682.2	0.000154077		18672.4	0.000127543
18682.4	0.000191706		18672.5	0.00010862
18682.6	0.000235996		18672.7	9.33749e-05
18682.9	0.000287439		18672.9	8.1349e-05
18683.1	0.000346385		18673.1	7.21052e-05
18683.3	0.000412993		18673.3	6.52339e-05
18683.5	0.000487189		18673.5	6.03561e-05
18683.7	0.000568621		18673.7	5.71246e-05
18684	0.000656627		18673.8	5.52244e-05
18684.2	0.000750215		18674	5.43723e-05
18684.4	0.000848054		18674.2	5.43153e-05
18684.6	0.000948488		18674.4	5.48297e-05
18684.8	0.00105		18674.6	5.57188e-05
18685.1	0.00115		18674.8	5.6812e-05
18685.3	0.00124		18675	5.79626e-05
18685.5	0.00133		18675.1	5.9047e-05
18685.7	0.00141		18675.3	5.99628e-05
18685.9	0.00148		18675.5	6.06283e-05
18686.1	0.00154		18675.7	6.09809e-05
18686.4	0.00158		18675.9	6.09764e-05
18686.6	0.00161		18676.1	6.05876e-05
18686.8	0.00162		18676.3	5.98031e-05
18687	0.00161		18676.4	5.8626e-05
18687.2	0.00158		18676.6	5.70724e-05
18687.5	0.00154		18676.8	5.51694e-05
18687.7	0.00148		18677	5.29536e-05
18687.9	0.00141		18677.2	5.04689e-05
18688.1	0.00133		18677.4	4.77648e-05
18688.3	0.00124		18677.5	4.48941e-05
18688.6	0.00115		18677.7	4.19111e-05
18688.8	0.00105		18677.9	3.88699e-05
18689	0.000948588		18678.1	3.58228e-05
18689.2	0.000848154		18678.3	3.28188e-05
18689.4	0.000750314		18678.5	2.99029e-05
18689.7	0.000656723		18678.7	2.71151e-05
18689.9	0.000568713		18678.8	2.44899e-05
18690.1	0.000487276		18679	2.20568e-05
18690.3	0.000413075		18679.2	1.98397e-05
18690.5	0.000346461		18679.4	1.7858e-05
18690.8	0.000287509		18679.6	1.6127e-05
18691	0.00023606		18679.8	1.46589e-05
18691.2	0.000191763		18680	1.34638e-05
18691.4	0.000154128		18680.1	1.25507e-05
18691.6	0.000122567		18680.3	1.19288e-05
18691.8	9.64375e-05		18680.5	1.16088e-05
18692.1	7.50757e-05		18680.7	1.16038e-05
18692.3	5.78288e-05		18680.9	1.19305e-05
18692.5	4.40754e-05		18681.1	1.26103e-05
18692.7	3.32421e-05		18681.3	1.36705e-05
18692.9	2.48137e-05		18681.4	1.51449e-05
18693.2	1.8338e-05		18681.6	1.70751e-05
18693.4	1.34272e-05		18681.8	1.95115e-05
18693.6	9.75612e-06		18682	2.25139e-05
18693.8	7.0582e-06		18682.2	2.61534e-05
18694	5.12094e-06		18682.4	3.05125e-05
18694.3	3.78058e-06		18682.6	3.56875e-05
18694.5	2.91735e-06		18682.7	4.17891e-05
18694.7	2.45148e-06		18682.9	4.89441e-05
18694.9	2.3405e-06		18683.1	5.72971e-05
18695.1	2.57801e-06		18683.3	6.70116e-05
18695.4	3.19426e-06		18683.5	7.82712e-05
18695.6	4.25845e-06		18683.7	9.12803e-05
18695.8	5.88299e-06		18683.8	0.000106265
18696	8.22955e-06		18684	0.00012347
18696.2	1.15167e-05		18684.2	0.00014316
18696.4	1.60287e-05		18684.4	0.000165613
18696.7	2.21256e-05		18684.6	0.00019112
18696.9	3.02524e-05		18684.8	0.000219971
18697.1	4.09487e-05		18685	0.000252453
18697.3	5.48547e-05		18685.1	0.000288834
18697.5	7.27155e-05		18685.3	0.000329353
18697.8	9.5379e-05		18685.5	0.000374205
18698	0.000123788		18685.7	0.000423521
18698.2	0.000158963		18685.9	0.000477358
18698.4	0.000201977		18686.1	0.000535676
18698.6	0.000253919		18686.3	0.000598326
18698.9	0.000315847		18686.4	0.000665032
18699.1	0.000388726		18686.6	0.000735385
18699.3	0.000473365		18686.8	0.000808833
18699.5	0.00057034		18687	0.000884677
18699.7	0.000679921		18687.2	0.000962078
18700	0.00080199		18687.4	0.00104
18700.2	0.00093598		18687.6	0.00112
18700.4	0.00108		18687.7	0.00119
18700.6	0.00123		18687.9	0.00127
18700.8	0.0014		18688.1	0.00133
18701.1	0.00156		18688.3	0.0014
18701.3	0.00173		18688.5	0.00145
18701.5	0.00189		18688.7	0.0015
18701.7	0.00205		18688.9	0.00154
18701.9	0.0022		18689	0.00157
18702.1	0.00233		18689.2	0.00159
18702.4	0.00245		18689.4	0.0016
18702.6	0.00254		18689.6	0.0016
18702.8	0.00261		18689.8	0.00159
18703	0.00266		18690	0.00156
18703.2	0.00267		18690.1	0.00153
18703.5	0.00266		18690.3	0.00149
18703.7	0.00262		18690.5	0.00143
18703.9	0.00255		18690.7	0.00137
18704.1	0.00246		18690.9	0.00131
18704.3	0.00235		18691.1	0.00123
18704.6	0.00222		18691.3	0.00116
18704.8	0.00207		18691.4	0.00108
18705	0.00192		18691.6	0.001
18705.2	0.00175		18691.8	0.000921253
18705.4	0.00159		18692	0.000842487
18705.7	0.00142		18692.2	0.000765744
18705.9	0.00126		18692.4	0.00069194
18706.1	0.00111		18692.6	0.000621876
18706.3	0.000961423		18692.7	0.000556229
18706.5	0.000826236		18692.9	0.000495564
18706.8	0.000702727		18693.1	0.000440343
18707	0.000591525		18693.3	0.000390938
18707.2	0.000492806		18693.5	0.000347649
18707.4	0.00040636		18693.7	0.000310724
18707.6	0.000331661		18693.9	0.000280374
18707.8	0.000267946		18694	0.0002568
18708.1	0.000214289		18694.2	0.000240201
18708.3	0.000169664		18694.4	0.000230792
18708.5	0.000133008		18694.6	0.000228814
18708.7	0.000103267		18694.8	0.000234541
18708.9	7.94378e-05		18695	0.000248279
18709.2	6.05906e-05		18695.2	0.000270359
18709.4	4.58929e-05		18695.3	0.000301133
18709.6	3.46186e-05		18695.5	0.00034095
18709.8	2.61548e-05		18695.7	0.00039014
18710	2.0002e-05		18695.9	0.000448985
18710.3	1.57741e-05		18696.1	0.000517689
18710.5	1.31954e-05		18696.3	0.000596346
18710.7	1.20992e-05		18696.4	0.000684905
18710.9	1.24272e-05		18696.6	0.000783136
18711.1	1.42302e-05		18696.8	0.0008906
18711.4	1.76726e-05		18697	0.00101
18711.6	2.3037e-05		18697.2	0.00113
18711.8	3.07323e-05		18697.4	0.00126
18712	4.13014e-05		18697.6	0.0014
18712.2	5.54295e-05		18697.7	0.00153
18712.5	7.39495e-05		18697.9	0.00167
18712.7	9.78441e-05		18698.1	0.00181
18712.9	0.000128242		18698.3	0.00195
18713.1	0.000166403		18698.5	0.00208
18713.3	0.000213698		18698.7	0.0022
18713.5	0.000271572		18698.9	0.00231
18713.8	0.000341489		18699	0.00241
18714	0.000424875		18699.2	0.00249
18714.2	0.000523032		18699.4	0.00256
18714.4	0.00063705		18699.6	0.00261
18714.6	0.000767706		18699.8	0.00264
18714.9	0.000915357		18700	0.00265
18715.1	0.00108		18700.2	0.00264
18715.3	0.00126		18700.3	0.00261
18715.5	0.00146		18700.5	0.00256
18715.7	0.00166		18700.7	0.00249
18716	0.00188		18700.9	0.00241
18716.2	0.0021		18701.1	0.00231
18716.4	0.00233		18701.3	0.0022
18716.6	0.00255		18701.5	0.00208
18716.8	0.00276		18701.6	0.00195
18717.1	0.00296		18701.8	0.00181
18717.3	0.00314		18702	0.00167
18717.5	0.00329		18702.2	0.00153
18717.7	0.00342		18702.4	0.00139
18717.9	0.00351		18702.6	0.00126
18718.2	0.00357		18702.7	0.00112
18718.4	0.00359		18702.9	0.000999752
18718.6	0.00357		18703.1	0.000881713
18718.8	0.00352		18703.3	0.000771715
18719	0.00343		18703.5	0.00067032
18719.2	0.0033		18703.7	0.000577834
18719.5	0.00315		18703.9	0.000494335
18719.7	0.00297		18704	0.000419699
18719.9	0.00277		18704.2	0.000353635
18720.1	0.00256		18704.4	0.000295716
18720.3	0.00234		18704.6	0.000245416
18720.6	0.00212		18704.8	0.000202135
18720.8	0.0019		18705	0.000165234
18721	0.00168		18705.2	0.000134056
18721.2	0.00147		18705.3	0.000107947
18721.4	0.00128		18705.5	8.62765e-05
18721.7	0.0011		18705.7	6.8447e-05
18721.9	0.000932908		18705.9	5.3905e-05
18722.1	0.000784798		18706.1	4.21464e-05
18722.3	0.000653664		18706.3	3.27197e-05
18722.5	0.000539234		18706.5	2.5227e-05
18722.8	0.000440837		18706.6	1.9322e-05
18723	0.000357515		18706.8	1.47077e-05
18723.2	0.000288126		18707	1.11327e-05
18723.4	0.000231448		18707.2	8.38647e-06
18723.6	0.000186263		18707.4	6.29537e-06
18723.9	0.000151429		18707.6	4.71736e-06
18724.1	0.000125946		18707.8	3.53784e-06
18724.3	0.000108997		18707.9	2.66528e-06
18724.5	9.99787e-05		18708.1	2.02744e-06
18724.7	9.8524e-05		18708.3	1.56796e-06
18724.9	0.000104505		18708.5	1.24335e-06
18725.2	0.000118028		18708.7	1.02048e-06
18725.4	0.000139415		18708.9	8.74473e-07
18725.6	0.000169177		18709	7.86971e-07
18725.8	0.000207974		18709.2	7.44762e-07
18726	0.000256565		18709.4	7.38721e-07
18726.3	0.000315743		18709.6	7.63039e-07
18726.5	0.000386273		18709.8	8.14714e-07
18726.7	0.000468806		18710	8.93292e-07
18726.9	0.000563798		18710.2	1.00084e-06
18727.1	0.00067143		18710.3	1.14218e-06
18727.4	0.000791521		18710.5	1.32532e-06
18727.6	0.000923456		18710.7	1.56228e-06
18727.8	0.00107		18710.9	1.87008e-06
18728	0.00122		18711.1	2.27219e-06
18728.2	0.00138		18711.3	2.80031e-06
18728.5	0.00154		18711.5	3.49666e-06
18728.7	0.0017		18711.6	4.41666e-06
18728.9	0.00187		18711.8	5.63228e-06
18729.1	0.00202		18712	7.23581e-06
18729.3	0.00217		18712.2	9.34432e-06
18729.6	0.0023		18712.4	1.21046e-05
18729.8	0.00241		18712.6	1.56986e-05
18730	0.0025		18712.8	2.03494e-05
18730.2	0.00257		18712.9	2.6327e-05
18730.4	0.00261		18713.1	3.39544e-05
18730.6	0.00262		18713.3	4.36134e-05
18730.9	0.00261		18713.5	5.57488e-05
18731.1	0.00257		18713.7	7.0873e-05
18731.3	0.0025		18713.9	8.95663e-05
18731.5	0.00241		18714.1	0.000112477
18731.7	0.0023		18714.2	0.000140319
18732	0.00217		18714.4	0.000173859
18732.2	0.00202		18714.6	0.00021391
18732.4	0.00187		18714.8	0.000261314
18732.6	0.0017		18715	0.000316916
18732.8	0.00154		18715.2	0.00038154
18733.1	0.00138		18715.3	0.000455956
18733.3	0.00122		18715.5	0.000540845
18733.5	0.00107		18715.7	0.000636755
18733.7	0.000922997		18715.9	0.000744063
18733.9	0.000790832		18716.1	0.000862927
18734.2	0.000670414		18716.3	0.00099325
18734.4	0.000562315		18716.5	0.00113
18734.6	0.000466659		18716.6	0.00129
18734.8	0.000383193		18716.8	0.00145
18735	0.000311357		18717	0.00162
18735.3	0.000250365		18717.2	0.00179
18735.5	0.000199281		18717.4	0.00197
18735.7	0.000157086		18717.6	0.00215
18735.9	0.000122742		18717.8	0.00233
18736.1	9.52437e-05		18717.9	0.0025
18736.3	7.36581e-05		18718.1	0.00267
18736.6	5.71622e-05		18718.3	0.00283
18736.8	4.50681e-05		18718.5	0.00297
18737	3.68444e-05		18718.7	0.0031
18737.2	3.21339e-05		18718.9	0.00321
18737.4	3.07695e-05		18719.1	0.00329
18737.7	3.27895e-05		18719.2	0.00336
18737.9	3.84542e-05		18719.4	0.0034
18738.1	4.82629e-05		18719.6	0.00341
18738.3	6.29734e-05		18719.8	0.0034
18738.5	8.36196e-05		18720	0.00336
18738.8	0.000111528		18720.2	0.0033
18739	0.00014833		18720.4	0.00321
18739.2	0.000195965		18720.5	0.00311
18739.4	0.000256669		18720.7	0.00298
18739.6	0.000332951		18720.9	0.00284
18739.9	0.000427545		18721.1	0.00269
18740.1	0.000543335		18721.3	0.00253
18740.3	0.000683257		18721.5	0.00236
18740.5	0.000850163		18721.6	0.00219
18740.7	0.00105		18721.8	0.00203
18741	0.00127		18722	0.00186
18741.2	0.00154		18722.2	0.00171
18741.4	0.00183		18722.4	0.00156
18741.6	0.00216		18722.6	0.00142
18741.8	0.00252		18722.8	0.0013
18742	0.00291		18722.9	0.0012
18742.3	0.00333		18723.1	0.00112
18742.5	0.00377		18723.3	0.00105
18742.7	0.00421		18723.5	0.001
18742.9	0.00466		18723.7	0.000972473
18743.1	0.00511		18723.9	0.000964113
18743.4	0.00554		18724.1	0.000975277
18743.6	0.00593		18724.2	0.00101
18743.8	0.0063		18724.4	0.00105
18744	0.00661		18724.6	0.00112
18744.2	0.00686		18724.8	0.0012
18744.5	0.00705		18725	0.00129
18744.7	0.00717		18725.2	0.0014
18744.9	0.00721		18725.4	0.00152
18745.1	0.00718		18725.5	0.00164
18745.3	0.00707		18725.7	0.00177
18745.6	0.00689		18725.9	0.0019
18745.8	0.00665		18726.1	0.00203
18746	0.00634		18726.3	0.00215
18746.2	0.00599		18726.5	0.00227
18746.4	0.0056		18726.7	0.00238
18746.7	0.00517		18726.8	0.00248
18746.9	0.00473		18727	0.00256
18747.1	0.00429		18727.2	0.00263
18747.3	0.00384		18727.4	0.00268
18747.5	0.0034		18727.6	0.00271
18747.7	0.00299		18727.8	0.00271
18748	0.00259		18727.9	0.0027
18748.2	0.00223		18728.1	0.00267
18748.4	0.00189		18728.3	0.00262
18748.6	0.00159		18728.5	0.00255
18748.8	0.00133		18728.7	0.00247
18749.1	0.00109		18728.9	0.00236
18749.3	0.000893496		18729.1	0.00225
18749.5	0.000721697		18729.2	0.00212
18749.7	0.000577024		18729.4	0.00199
18749.9	0.000456696		18729.6	0.00185
18750.2	0.000357829		18729.8	0.00171
18750.4	0.000277561		18730	0.00157
18750.6	0.000213157		18730.2	0.00142
18750.8	0.000162078		18730.4	0.00128
18751	0.000122027		18730.5	0.00115
18751.3	9.09757e-05		18730.7	0.00102
18751.5	6.71679e-05		18730.9	0.000901452
18751.7	4.91133e-05		18731.1	0.000788952
18751.9	3.55691e-05		18731.3	0.000685256
18752.1	2.55168e-05		18731.5	0.000590676
18752.4	1.81345e-05		18731.7	0.000505289
18752.6	1.27695e-05		18731.8	0.000428969
18752.8	8.91078e-06		18732	0.000361415
18753	6.16384e-06		18732.2	0.000302192
18753.2	4.22844e-06		18732.4	0.00025076
18753.4	2.8791e-06		18732.6	0.000206506
18753.7	1.94867e-06		18732.8	0.000168776
18753.9	1.315e-06		18733	0.000136897
18754.1	8.90039e-07		18733.1	0.000110203
18754.3	6.11373e-07		18733.3	8.80482e-05
18754.5	4.3567e-07		18733.5	6.98214e-05
18754.8	3.33752e-07		18733.7	5.49571e-05
18755	2.86999e-07		18733.9	4.29403e-05
18755.2	2.84806e-07		18734.1	3.33097e-05
18755.4	3.22922e-07		18734.2	2.56586e-05
18755.6	4.02478e-07		18734.4	1.96336e-05
18755.9	5.2964e-07		18734.6	1.49317e-05
18756.1	7.15809e-07		18734.8	1.12967e-05
18756.3	9.78395e-07		18735	8.51498e-06
18756.5	1.34221e-06		18735.2	6.4109e-06
18756.7	1.84163e-06		18735.4	4.84249e-06
18757	2.52371e-06		18735.5	3.69723e-06
18757.2	3.4525e-06		18735.7	2.88839e-06
18757.4	4.71503e-06		18735.9	2.35195e-06
18757.6	6.42936e-06		18736.1	2.04425e-06
18757.8	8.75519e-06		18736.3	1.94042e-06
18758.1	1.19078e-05		18736.5	2.0337e-06
18758.3	1.61762e-05		18736.7	2.33566e-06
18758.5	2.19453e-05		18736.8	2.8775e-06
18758.7	2.9724e-05		18737	3.71236e-06
18758.9	4.01792e-05		18737.2	4.91884e-06
18759.1	5.41745e-05		18737.4	6.60569e-06
18759.4	7.28158e-05		18737.6	8.91779e-06
18759.6	9.75005e-05		18737.8	1.20435e-05
18759.8	0.000129969		18738	1.62231e-05
18760	0.000172357		18738.1	2.17587e-05
18760.2	0.000227241		18738.3	2.90254e-05
18760.5	0.000297675		18738.5	3.84826e-05
18760.7	0.000387211		18738.7	5.06863e-05
18760.9	0.000499895		18738.9	6.63015e-05
18761.1	0.000640231		18739.1	8.61133e-05
18761.3	0.000813103		18739.3	0.000111037
18761.6	0.00102		18739.4	0.000142125
18761.8	0.00128		18739.6	0.00018057
18762	0.00158		18739.8	0.000227705
18762.2	0.00193		18740	0.000284993
18762.4	0.00234		18740.2	0.000354012
18762.7	0.00281		18740.4	0.00043643
18762.9	0.00334		18740.5	0.000533975
18763.1	0.00393		18740.7	0.000648381
18763.3	0.00458		18740.9	0.000781341
18763.5	0.00528		18741.1	0.000934436
18763.8	0.00603		18741.3	0.00111
18764	0.0068		18741.5	0.00131
18764.2	0.0076		18741.7	0.00153
18764.4	0.0084		18741.8	0.00177
18764.6	0.00919		18742	0.00204
18764.8	0.00995		18742.2	0.00233
18765.1	0.01066		18742.4	0.00264
18765.3	0.0113		18742.6	0.00297
18765.5	0.01186		18742.8	0.00332
18765.7	0.0123		18743	0.00368
18765.9	0.01263		18743.1	0.00405
18766.2	0.01283		18743.3	0.00442
18766.4	0.0129		18743.5	0.00479
18766.6	0.01283		18743.7	0.00514
18766.8	0.01263		18743.9	0.00549
18767	0.01229		18744.1	0.00581
18767.3	0.01184		18744.3	0.00611
18767.5	0.01129		18744.4	0.00637
18767.7	0.01064		18744.6	0.00659
18767.9	0.00993		18744.8	0.00677
18768.1	0.00917		18745	0.0069
18768.4	0.00837		18745.2	0.00698
18768.6	0.00757		18745.4	0.007
18768.8	0.00676		18745.6	0.00698
18769	0.00598		18745.7	0.0069
18769.2	0.00524		18745.9	0.00677
18769.5	0.00454		18746.1	0.00659
18769.7	0.00389		18746.3	0.00637
18769.9	0.00329		18746.5	0.00611
18770.1	0.00276		18746.7	0.00581
18770.3	0.00229		18746.8	0.00549
18770.5	0.00188		18747	0.00514
18770.8	0.00153		18747.2	0.00479
18771	0.00123		18747.4	0.00442
18771.2	0.000978796		18747.6	0.00405
18771.4	0.000770612		18747.8	0.00368
18771.6	0.00060046		18748	0.00332
18771.9	0.000463124		18748.1	0.00297
18772.1	0.000353643		18748.3	0.00264
18772.3	0.000267438		18748.5	0.00233
18772.5	0.00020039		18748.7	0.00204
18772.7	0.000148884		18748.9	0.00177
18773	0.000109816		18749.1	0.00153
18773.2	8.05766e-05		18749.3	0.00131
18773.4	5.902e-05		18749.4	0.00111
18773.6	4.34242e-05		18749.6	0.000934845
18773.8	3.24464e-05		18749.8	0.000781827
18774.1	2.50813e-05		18750	0.000648953
18774.3	2.06246e-05		18750.2	0.000534642
18774.5	1.86461e-05		18750.4	0.000437205
18774.7	1.89731e-05		18750.6	0.000354904
18774.9	2.16865e-05		18750.7	0.000286013
18775.1	2.71315e-05		18750.9	0.000228864
18775.4	3.59415e-05		18751.1	0.000181878
18775.6	4.90775e-05		18751.3	0.00014359
18775.8	6.78802e-05		18751.5	0.000112668
18776	9.41355e-05		18751.7	8.79167e-05
18776.2	0.000130149		18751.9	6.82824e-05
18776.5	0.000178825		18752	5.28481e-05
18776.7	0.000243749		18752.2	4.08266e-05
18776.9	0.000329261		18752.4	3.15508e-05
18777.1	0.000440508		18752.6	2.4462e-05
18777.3	0.000583477		18752.8	1.90979e-05
18777.6	0.000764979		18753	1.50804e-05
18777.8	0.000992586		18753.1	1.21037e-05
18778	0.00127		18753.3	9.92303e-06
18778.2	0.00162		18753.5	8.34463e-06
18778.4	0.00204		18753.7	7.21686e-06
18778.7	0.00253		18753.9	6.4223e-06
18778.9	0.00312		18754.1	5.87101e-06
18779.1	0.0038		18754.3	5.49495e-06
18779.3	0.00457		18754.4	5.24326e-06
18779.5	0.00545		18754.6	5.07849e-06
18779.8	0.00643		18754.8	4.97349e-06
18780	0.00751		18755	4.90901e-06
18780.2	0.00867		18755.2	4.87178e-06
18780.4	0.0099		18755.4	4.8531e-06
18780.6	0.01119		18755.6	4.84775e-06
18780.8	0.01252		18755.7	4.85325e-06
18781.1	0.01385		18755.9	4.86943e-06
18781.3	0.01516		18756.1	4.89822e-06
18781.5	0.01642		18756.3	4.94372e-06
18781.7	0.0176		18756.5	5.01257e-06
18781.9	0.01866		18756.7	5.11458e-06
18782.2	0.01958		18756.9	5.26378e-06
18782.4	0.02032		18757	5.47987e-06
18782.6	0.02087		18757.2	5.79023e-06
18782.8	0.02121		18757.4	6.23261e-06
18783	0.02132		18757.6	6.85866e-06
18783.3	0.0212		18757.8	7.73841e-06
18783.5	0.02087		18758	8.96597e-06
18783.7	0.02032		18758.2	1.06666e-05
18783.9	0.01957		18758.3	1.30056e-05
18784.1	0.01866		18758.5	1.61985e-05
18784.4	0.01759		18758.7	2.0524e-05
18784.6	0.01642		18758.9	2.63382e-05
18784.8	0.01515		18759.1	3.40918e-05
18785	0.01384		18759.3	4.43487e-05
18785.2	0.01251		18759.4	5.78069e-05
18785.5	0.01118		18759.6	7.53207e-05
18785.7	0.00989		18759.8	9.79234e-05
18785.9	0.00866		18760	0.00012685
18786.1	0.0075		18760.2	0.00016356
18786.3	0.00642		18760.4	0.000209751
18786.5	0.00545		18760.6	0.000267379
18786.8	0.00457		18760.7	0.000338659
18787	0.00379		18760.9	0.000426064
18787.2	0.00311		18761.1	0.000532311
18787.4	0.00253		18761.3	0.000660328
18787.6	0.00203		18761.5	0.000813214
18787.9	0.00162		18761.7	0.000994171
18788.1	0.00127		18761.9	0.00121
18788.3	0.00099		18762	0.00145
18788.5	0.000762598		18762.2	0.00174
18788.7	0.000581238		18762.4	0.00206
18789	0.000438353		18762.6	0.00243
18789.2	0.000327132		18762.8	0.00284
18789.4	0.000241593		18763	0.00329
18789.6	0.000176587		18763.2	0.00379
18789.8	0.000127774		18763.3	0.00433
18790.1	9.15563e-05		18763.5	0.00491
18790.3	6.50114e-05		18763.7	0.00552
18790.5	4.58006e-05		18763.9	0.00616
18790.7	3.20852e-05		18764.1	0.00683
18790.9	2.24431e-05		18764.3	0.00751
18791.2	1.57927e-05		18764.5	0.0082
18791.4	1.13261e-05		18764.6	0.00888
18791.6	8.45119e-06		18764.8	0.00955
18791.8	6.74419e-06		18765	0.01018
18792	5.91015e-06		18765.2	0.01078
18792.2	5.75186e-06		18765.4	0.01133
18792.5	6.14525e-06		18765.6	0.01181
18792.7	7.0202e-06		18765.7	0.01222
18792.9	8.3457e-06		18765.9	0.01255
18793.1	1.01182e-05		18766.1	0.0128
18793.3	1.23523e-05		18766.3	0.01294
18793.6	1.50731e-05		18766.5	0.01299
18793.8	1.83101e-05		18766.7	0.01294
18794	2.20907e-05		18766.9	0.01279
18794.2	2.64355e-05		18767	0.01255
18794.4	3.13536e-05		18767.2	0.01222
18794.7	3.68378e-05		18767.4	0.01181
18794.9	4.28615e-05		18767.6	0.01132
18795.1	4.93753e-05		18767.8	0.01078
18795.3	5.63058e-05		18768	0.01018
18795.5	6.35541e-05		18768.2	0.00954
18795.8	7.09976e-05		18768.3	0.00887
18796	7.84914e-05		18768.5	0.00819
18796.2	8.58729e-05		18768.7	0.00751
18796.4	9.29667e-05		18768.9	0.00682
18796.6	9.95914e-05		18769.1	0.00616
18796.9	0.000105567		18769.3	0.00551
18797.1	0.000110723		18769.5	0.0049
18797.3	0.000114907		18769.6	0.00432
18797.5	0.00011799		18769.8	0.00378
18797.7	0.000119875		18770	0.00328
18797.9	0.000120504		18770.2	0.00283
18798.2	0.000119854		18770.4	0.00242
18798.4	0.000117945		18770.6	0.00206
18798.6	0.000114839		18770.8	0.00173
18798.8	0.00011063		18770.9	0.00145
18799	0.000105447		18771.1	0.0012
18799.3	9.94421e-05		18771.3	0.000989785
18799.5	9.27857e-05		18771.5	0.000808933
18799.7	8.56576e-05		18771.7	0.000656129
18799.9	7.82394e-05		18771.9	0.000528174
18800.1	7.07065e-05		18772	0.000421977
18800.4	6.3222e-05		18772.2	0.000334612
18800.6	5.59309e-05		18772.4	0.000263372
18800.8	4.89566e-05		18772.6	0.000205793
18801	4.23981e-05		18772.8	0.00015967
18801.2	3.63295e-05		18773	0.000123064
18801.5	3.08e-05		18773.2	9.42966e-05
18801.7	2.58358e-05		18773.3	7.19338e-05
18801.9	2.14425e-05		18773.5	5.47761e-05
18802.1	1.76082e-05		18773.7	4.18377e-05
18802.3	1.43069e-05		18773.9	3.23292e-05
18802.6	1.15021e-05		18774.1	2.56401e-05
18802.8	9.15007e-06		18774.3	2.1325e-05
18803	7.20296e-06		18774.5	1.90917e-05
18803.2	5.61156e-06		18774.6	1.87947e-05
18803.4	4.32743e-06		18774.8	2.04327e-05
18803.6	3.3046e-06		18775	2.4152e-05
18803.9	2.50085e-06		18775.2	3.02549e-05
18804.1	1.87845e-06		18775.4	3.92133e-05
18804.3	1.40471e-06		18775.6	5.16887e-05
18804.5	1.05213e-06		18775.8	6.85565e-05
18804.7	7.98435e-07		18775.9	9.09353e-05
18805	6.26474e-07		18776.1	0.000120219
18805.2	5.24111e-07		18776.3	0.000158113
18805.4	4.84122e-07		18776.5	0.000206667
18805.6	5.04191e-07		18776.7	0.000268313
18805.8	5.87009e-07		18776.9	0.000345889
18806.1	7.40512e-07		18777.1	0.000442665
18806.3	9.78254e-07		18777.2	0.00056235
18806.5	1.3199e-06		18777.4	0.000709089
18806.7	1.79183e-06		18777.6	0.000887434
18806.9	2.42771e-06		18777.8	0.0011
18807.2	3.26914e-06		18778	0.00136
18807.4	4.36604e-06		18778.2	0.00166
18807.6	5.77687e-06		18778.3	0.00202
18807.8	7.56844e-06		18778.5	0.00243
18808	9.81522e-06		18778.7	0.00291
18808.3	1.2598e-05		18778.9	0.00345
18808.5	1.60017e-05		18779.1	0.00407
18808.7	2.01127e-05		18779.3	0.00475
18808.9	2.50146e-05		18779.5	0.00552
18809.1	3.07841e-05		18779.6	0.00635
18809.3	3.74851e-05		18779.8	0.00725
18809.6	4.51631e-05		18780	0.00823
18809.8	5.3839e-05		18780.2	0.00926
18810	6.35031e-05		18780.4	0.01034
18810.2	7.41095e-05		18780.6	0.01146
18810.4	8.55721e-05		18780.8	0.0126
18810.7	9.77616e-05		18780.9	0.01375
18810.9	0.000110505		18781.1	0.0149
18811.1	0.000123585		18781.3	0.01602
18811.3	0.00013675		18781.5	0.01709
18811.5	0.000149714		18781.7	0.01809
18811.8	0.00016217		18781.9	0.01901
18812	0.0001738		18782.1	0.01982
18812.2	0.000184291		18782.2	0.02051
18812.4	0.000193343		18782.4	0.02107
18812.6	0.000200689		18782.6	0.02147
18812.9	0.000206106		18782.8	0.02172
18813.1	0.000209426		18783	0.0218
18813.3	0.000210543		18783.2	0.02172
18813.5	0.000209423		18783.4	0.02147
18813.7	0.0002061		18783.5	0.02107
18814	0.00020068		18783.7	0.02051
18814.2	0.000193332		18783.9	0.01982
18814.4	0.000184278		18784.1	0.01901
18814.6	0.000173788		18784.3	0.01809
18814.8	0.00016216		18784.5	0.01709
18815	0.000149708		18784.6	0.01602
18815.3	0.00013675		18784.8	0.0149
18815.5	0.000123596		18785	0.01375
18815.7	0.000110529		18785.2	0.0126
18815.9	9.78067e-05		18785.4	0.01146
18816.1	8.56446e-05		18785.6	0.01034
18816.4	7.4218e-05		18785.8	0.00926
18816.6	6.36582e-05		18785.9	0.00823
18816.8	5.40535e-05		18786.1	0.00726
18817	4.5452e-05		18786.3	0.00635
18817.2	3.78662e-05		18786.5	0.00552
18817.5	3.12778e-05		18786.7	0.00476
18817.7	2.56441e-05		18786.9	0.00407
18817.9	2.0904e-05		18787.1	0.00346
18818.1	1.69838e-05		18787.2	0.00291
18818.3	1.38021e-05		18787.4	0.00244
18818.6	1.12753e-05		18787.6	0.00202
18818.8	9.32023e-06		18787.8	0.00167
18819	7.85819e-06		18788	0.00136
18819.2	6.8165e-06		18788.2	0.00111
18819.4	6.13026e-06		18788.4	0.000892889
18819.7	5.74344e-06		18788.5	0.000715038
18819.9	5.60952e-06		18788.7	0.000568799
18820.1	5.69195e-06		18788.9	0.000449612
18820.3	5.96456e-06		18789.1	0.000353325
18820.5	6.41195e-06		18789.3	0.000276219
18820.7	7.02989e-06		18789.5	0.000215014
18821	7.82593e-06		18789.7	0.000166856
18821.2	8.81991e-06		18789.8	0.000129296
18821.4	1.00446e-05		18790	0.000100259
18821.6	1.15461e-05		18790.2	7.80087e-05
18821.8	1.33841e-05		18790.4	6.1109e-05
18822.1	1.56313e-05		18790.6	4.83858e-05
18822.3	1.83728e-05		18790.8	3.88896e-05
18822.5	2.17042e-05		18790.9	3.18612e-05
18822.7	2.57289e-05		18791.1	2.66995e-05
18822.9	3.05543e-05		18791.3	2.29339e-05
18823.2	3.62868e-05		18791.5	2.01996e-05
18823.4	4.30258e-05		18791.7	1.82164e-05
18823.6	5.08569e-05		18791.9	1.67717e-05
18823.8	5.9844e-05		18792.1	1.57055e-05
18824	7.00218e-05		18792.2	1.48988e-05
18824.3	8.13876e-05		18792.4	1.42641e-05
18824.5	9.38946e-05		18792.6	1.37378e-05
18824.7	0.000107446		18792.8	1.32745e-05
18824.9	0.000121893		18793	1.28425e-05
18825.1	0.000137029		18793.2	1.24202e-05
18825.4	0.000152599		18793.4	1.19937e-05
18825.6	0.000168296		18793.5	1.15548e-05
18825.8	0.000183777		18793.7	1.10996e-05
18826	0.000198669		18793.9	1.06276e-05
18826.2	0.000212587		18794.1	1.01407e-05
18826.4	0.000225147		18794.3	9.64277e-06
18826.7	0.000235986		18794.5	9.13915e-06
18826.9	0.000244776		18794.7	8.63639e-06
18827.1	0.000251243		18794.8	8.14193e-06
18827.3	0.00025518		18795	7.66384e-06
18827.5	0.000256457		18795.2	7.21068e-06
18827.8	0.000255028		18795.4	6.79126e-06
18828	0.000250934		18795.6	6.41449e-06
18828.2	0.000244301		18795.8	6.08917e-06
18828.4	0.000235333		18796	5.82386e-06
18828.6	0.0002243		18796.1	5.62672e-06
18828.9	0.000211526		18796.3	5.50528e-06
18829.1	0.000197374		18796.5	5.46635e-06
18829.3	0.000182227		18796.7	5.51576e-06
18829.5	0.000166472		18796.9	5.65827e-06
18829.7	0.000150485		18797.1	5.89732e-06
18830	0.000134615		18797.2	6.2349e-06
18830.2	0.000119176		18797.4	6.67136e-06
18830.4	0.000104435		18797.6	7.20527e-06
18830.6	9.06136e-05		18797.8	7.83327e-06
18830.8	7.78788e-05		18798	8.54994e-06
18831.1	6.63505e-05		18798.2	9.34779e-06
18831.3	5.61032e-05		18798.4	1.02172e-05
18831.5	4.71722e-05		18798.5	1.11464e-05
18831.7	3.95615e-05		18798.7	1.21217e-05
18831.9	3.32514e-05		18798.9	1.31276e-05
18832.1	2.82069e-05		18799.1	1.4147e-05
18832.4	2.43852e-05		18799.3	1.51616e-05
18832.6	2.17424e-05		18799.5	1.61523e-05
18832.8	2.02395e-05		18799.7	1.70997e-05
18833	1.98454e-05		18799.8	1.79843e-05
18833.2	2.05397e-05		18800	1.87875e-05
18833.5	2.23133e-05		18800.2	1.94919e-05
18833.7	2.51664e-05		18800.4	2.00819e-05
18833.9	2.91062e-05		18800.6	2.0544e-05
18834.1	3.41423e-05		18800.8	2.08677e-05
18834.3	4.02809e-05		18801	2.10452e-05
18834.6	4.75188e-05		18801.1	2.10723e-05
18834.8	5.58367e-05		18801.3	2.09481e-05
18835	6.51919e-05		18801.5	2.06754e-05
18835.2	7.55127e-05		18801.7	2.026e-05
18835.4	8.66935e-05		18801.9	1.97113e-05
18835.7	9.85906e-05		18802.1	1.90413e-05
18835.9	0.000111022		18802.3	1.82643e-05
18836.1	0.000123767		18802.4	1.73969e-05
18836.3	0.000136571		18802.6	1.64566e-05
18836.5	0.000149152		18802.8	1.54623e-05
18836.8	0.000161208		18803	1.44325e-05
18837	0.00017243		18803.2	1.33859e-05
18837.2	0.000182512		18803.4	1.234e-05
18837.4	0.000191167		18803.5	1.13113e-05
18837.6	0.000198137		18803.7	1.03146e-05
18837.8	0.00020321		18803.9	9.3627e-06
18838.1	0.000206227		18804.1	8.46624e-06
18838.3	0.000207091		18804.3	7.63369e-06
18838.5	0.000205773		18804.5	6.87122e-06
18838.7	0.000202311		18804.7	6.18273e-06
18838.9	0.000196815		18804.8	5.57e-06
18839.2	0.00018945		18805	5.03285e-06
18839.4	0.000180439		18805.2	4.56934e-06
18839.6	0.000170044		18805.4	4.17601e-06
18839.8	0.000158558		18805.6	3.84813e-06
18840	0.000146288		18805.8	3.57997e-06
18840.3	0.000133542		18806	3.36509e-06
18840.5	0.00012062		18806.1	3.19655e-06
18840.7	0.000107798		18806.3	3.06718e-06
18840.9	9.53226e-05		18806.5	2.96982e-06
18841.1	8.34015e-05		18806.7	2.89747e-06
18841.4	7.22022e-05		18806.9	2.84349e-06
18841.6	6.18492e-05		18807.1	2.80173e-06
18841.8	5.24253e-05		18807.3	2.76667e-06
18842	4.39745e-05		18807.4	2.73346e-06
18842.2	3.65064e-05		18807.6	2.69803e-06
18842.5	3.00019e-05		18807.8	2.65707e-06
18842.7	2.44189e-05		18808	2.60808e-06
18842.9	1.96995e-05		18808.2	2.54933e-06
18843.1	1.57755e-05		18808.4	2.47981e-06
18843.3	1.25751e-05		18808.6	2.39921e-06
18843.5	1.00276e-05		18808.7	2.30782e-06
18843.8	8.0686e-06		18808.9	2.20646e-06
18844	6.64389e-06		18809.1	2.0964e-06
18844.2	5.71324e-06		18809.3	1.97925e-06
18844.4	5.25319e-06		18809.5	1.85687e-06
18844.6	5.25962e-06		18809.7	1.7313e-06
18844.9	5.74983e-06		18809.8	1.60467e-06
18845.1	6.76413e-06		18810	1.47913e-06
18845.3	8.36711e-06		18810.2	1.35677e-06
18845.5	1.06481e-05		18810.4	1.2396e-06
18845.7	1.37213e-05		18810.6	1.12949e-06
18846	1.77243e-05		18810.8	1.02817e-06
18846.2	2.28163e-05		18811	9.37226e-07
18846.4	2.91739e-05		18811.1	8.58065e-07
18846.6	3.69862e-05		18811.3	7.91963e-07
18846.8	4.64471e-05		18811.5	7.40071e-07
18847.1	5.77461e-05		18811.7	7.03436e-07
18847.3	7.10577e-05		18811.9	6.83033e-07
18847.5	8.6528e-05		18812.1	6.7978e-07
18847.7	0.000104261		18812.3	6.94568e-07
18847.9	0.000124306		18812.4	7.28271e-07
18848.2	0.00014664		18812.6	7.81755e-07
18848.4	0.000171157		18812.8	8.55878e-07
18848.6	0.00019766		18813	9.51477e-07
18848.8	0.00022585		18813.2	1.06935e-06
18849	0.000255329		18813.4	1.21022e-06
18849.2	0.000285599		18813.6	1.37469e-06
18849.5	0.000316074		18813.7	1.56323e-06
18849.7	0.000346097		18813.9	1.77607e-06
18849.9	0.000374959		18814.1	2.01321e-06
18850.1	0.000401926		18814.3	2.27433e-06
18850.3	0.00042627		18814.5	2.55878e-06
18850.6	0.000447302		18814.7	2.8655e-06
18850.8	0.000464402		18814.9	3.19308e-06
18851	0.000477051		18815	3.53971e-06
18851.2	0.000484858		18815.2	3.90321e-06
18851.4	0.000487577		18815.4	4.2811e-06
18851.7	0.000485122		18815.6	4.67064e-06
18851.9	0.000477572		18815.8	5.06896e-06
18852.1	0.000465166		18816	5.4731e-06
18852.3	0.00044829		18816.1	5.88022e-06
18852.5	0.000427457		18816.3	6.28763e-06
18852.8	0.000403282		18816.5	6.69295e-06
18853	0.000376452		18816.7	7.09425e-06
18853.2	0.000347693		18816.9	7.49009e-06
18853.4	0.000317738		18817.1	7.87959e-06
18853.6	0.000287296		18817.3	8.26246e-06
18853.8	0.000257028		18817.4	8.63901e-06
18854.1	0.00022752		18817.6	9.01004e-06
18854.3	0.000199275		18817.8	9.37676e-06
18854.5	0.000172695		18818	9.74067e-06
18854.7	0.000148082		18818.2	1.01033e-05
18854.9	0.000125638		18818.4	1.04662e-05
18855.2	0.000105474		18818.6	1.08304e-05
18855.4	8.76137e-05		18818.7	1.11966e-05
18855.6	7.2013e-05		18818.9	1.15646e-05
18855.8	5.85693e-05		18819.1	1.19334e-05
18856	4.7137e-05		18819.3	1.23012e-05
18856.3	3.75414e-05		18819.5	1.26648e-05
18856.5	2.95906e-05		18819.7	1.30205e-05
18856.7	2.30865e-05		18819.9	1.33632e-05
18856.9	1.78339e-05		18820	1.36875e-05
18857.1	1.36468e-05		18820.2	1.39872e-05
18857.4	1.03538e-05		18820.4	1.42562e-05
18857.6	7.80064e-06		18820.6	1.44882e-05
18857.8	5.85242e-06		18820.8	1.46778e-05
18858	4.39346e-06		18821	1.48201e-05
18858.2	3.32689e-06		18821.2	1.49115e-05
18858.5	2.57329e-06		18821.3	1.495e-05
18858.7	2.06898e-06		18821.5	1.49352e-05
18858.9	1.76404e-06		18821.7	1.48684e-05
18859.1	1.62026e-06		18821.9	1.47529e-05
18859.3	1.60916e-06		18822.1	1.45939e-05
18859.5	1.71004e-06		18822.3	1.43981e-05
18859.8	1.9083e-06		18822.4	1.41736e-05
18860	2.19389e-06		18822.6	1.39299e-05
18860.2	2.55998e-06		18822.8	1.36767e-05
18860.4	3.00193e-06		18823	1.34244e-05
18860.6	3.51641e-06		18823.2	1.31828e-05
18860.9	4.10083e-06		18823.4	1.29612e-05
18861.1	4.75309e-06		18823.6	1.27678e-05
18861.3	5.47154e-06		18823.7	1.26091e-05
18861.5	6.25546e-06		18823.9	1.24899e-05
18861.7	7.1058e-06		18824.1	1.24129e-05
18862	8.02646e-06		18824.3	1.23786e-05
18862.2	9.02601e-06		18824.5	1.23856e-05
18862.4	1.01199e-05		18824.7	1.24302e-05
18862.6	1.13334e-05		18824.9	1.25069e-05
18862.8	1.27044e-05		18825	1.26089e-05
18863.1	1.42877e-05		18825.2	1.27282e-05
18863.3	1.61585e-05		18825.4	1.28563e-05
18863.5	1.84164e-05		18825.6	1.29846e-05
18863.7	2.119e-05		18825.8	1.31047e-05
18863.9	2.46396e-05		18826	1.32094e-05
18864.2	2.89604e-05		18826.2	1.32927e-05
18864.4	3.43836e-05		18826.3	1.33506e-05
18864.6	4.11762e-05		18826.5	1.33811e-05
18864.8	4.96382e-05		18826.7	1.33844e-05
18865	6.00974e-05		18826.9	1.33634e-05
18865.2	7.29002e-05		18827.1	1.33234e-05
18865.5	8.84005e-05		18827.3	1.32718e-05
18865.7	0.000106943		18827.5	1.32185e-05
18865.9	0.000128845		18827.6	1.3175e-05
18866.1	0.000154375		18827.8	1.31541e-05
18866.3	0.000183727		18828	1.31698e-05
18866.6	0.000216999		18828.2	1.32361e-05
18866.8	0.000254165		18828.4	1.33671e-05
18867	0.000295058		18828.6	1.35762e-05
18867.2	0.000339348		18828.7	1.38752e-05
18867.4	0.000386536		18828.9	1.42745e-05
18867.7	0.000435946		18829.1	1.47817e-05
18867.9	0.000486736		18829.3	1.5402e-05
18868.1	0.000537911		18829.5	1.61376e-05
18868.3	0.000588352		18829.7	1.69871e-05
18868.5	0.000636855		18829.9	1.79459e-05
18868.8	0.00068217		18830	1.90057e-05
18869	0.000723061		18830.2	2.01551e-05
18869.2	0.000758355		18830.4	2.13791e-05
18869.4	0.000787		18830.6	2.266e-05
18869.6	0.000808114		18830.8	2.39774e-05
18869.9	0.000821034		18831	2.53088e-05
18870.1	0.000825344		18831.2	2.66304e-05
18870.3	0.000820903		18831.3	2.79172e-05
18870.5	0.000807845		18831.5	2.91442e-05
18870.7	0.000786582		18831.7	3.0287e-05
18870.9	0.00075777		18831.9	3.13221e-05
18871.2	0.000722287		18832.1	3.22282e-05
18871.4	0.000681179		18832.3	3.29862e-05
18871.6	0.000635615		18832.5	3.35804e-05
18871.8	0.000586829		18832.6	3.39983e-05
18872	0.000536067		18832.8	3.42316e-05
18872.3	0.000484532		18833	3.42758e-05
18872.5	0.000433344		18833.2	3.41305e-05
18872.7	0.000383501		18833.4	3.37995e-05
18872.9	0.000335848		18833.6	3.32903e-05
18873.1	0.000291069		18833.8	3.26139e-05
18873.4	0.000249672		18833.9	3.17841e-05
18873.6	0.000211997		18834.1	3.08172e-05
18873.8	0.000178227		18834.3	2.97316e-05
18874	0.000148402		18834.5	2.85464e-05
18874.2	0.000122444		18834.7	2.72816e-05
18874.5	0.00010018		18834.9	2.59569e-05
18874.7	8.13643e-05		18835	2.45915e-05
18874.9	6.57066e-05		18835.2	2.32035e-05
18875.1	5.28922e-05		18835.4	2.18093e-05
18875.3	4.26029e-05		18835.6	2.04237e-05
18875.6	3.45343e-05		18835.8	1.90596e-05
18875.8	2.841e-05		18836	1.77276e-05
18876	2.39939e-05		18836.2	1.64366e-05
18876.2	2.10996e-05		18836.3	1.51932e-05
18876.4	1.95972e-05		18836.5	1.40025e-05
18876.6	1.94198e-05		18836.7	1.28678e-05
18876.9	2.05674e-05		18836.9	1.17913e-05
18877.1	2.31099e-05		18837.1	1.07739e-05
18877.3	2.71891e-05		18837.3	9.81547e-06
18877.5	3.3019e-05		18837.5	8.91554e-06
18877.7	4.08842e-05		18837.6	8.07295e-06
18878	5.11359e-05		18837.8	7.28625e-06
18878.2	6.41853e-05		18838	6.5538e-06
18878.4	8.04926e-05		18838.2	5.87384e-06
18878.6	0.000100552		18838.4	5.24457e-06
18878.8	0.000124874		18838.6	4.66416e-06
18879.1	0.000153955		18838.8	4.13077e-06
18879.3	0.000188256		18838.9	3.64256e-06
18879.5	0.000228163		18839.1	3.19766e-06
18879.7	0.000273951		18839.3	2.79419e-06
18879.9	0.000325749		18839.5	2.4302e-06
18880.2	0.000383503		18839.7	2.10375e-06
18880.4	0.00044694		18839.9	1.81282e-06
18880.6	0.000515544		18840.1	1.5554e-06
18880.8	0.00058854		18840.2	1.32948e-06
18881	0.000664888		18840.4	1.13311e-06
18881.3	0.000743291		18840.6	9.64412e-07
18881.5	0.000822225		18840.8	8.2167e-07
18881.7	0.000899974		18841	7.03356e-07
18881.9	0.000974693		18841.2	6.08202e-07
18882.1	0.00104		18841.3	5.35266e-07
18882.3	0.00111		18841.5	4.83985e-07
18882.6	0.00116		18841.7	4.54242e-07
18882.8	0.00121		18841.9	4.46416e-07
18883	0.00124		18842.1	4.61436e-07
18883.2	0.00126		18842.3	5.00823e-07
18883.4	0.00126		18842.5	5.66718e-07
18883.7	0.00126		18842.6	6.61903e-07
18883.9	0.00124		18842.8	7.898e-07
18884.1	0.00121		18843	9.54456e-07
18884.3	0.00116		18843.2	1.1605e-06
18884.5	0.00111		18843.4	1.41306e-06
18884.8	0.00104		18843.6	1.71769e-06
18885	0.000974144		18843.8	2.08021e-06
18885.2	0.000899299		18843.9	2.50656e-06
18885.4	0.000821406		18844.1	3.00258e-06
18885.6	0.000742308		18844.3	3.57379e-06
18885.9	0.000663719		18844.5	4.22513e-06
18886.1	0.000587165		18844.7	4.96065e-06
18886.3	0.000513942		18844.9	5.78325e-06
18886.5	0.000445091		18845.1	6.69437e-06
18886.7	0.000381391		18845.2	7.69368e-06
18887	0.00032336		18845.4	8.77885e-06
18887.2	0.000271275		18845.6	9.94529e-06
18887.4	0.000225196		18845.8	1.1186e-05
18887.6	0.000184999		18846	1.24916e-05
18887.8	0.000150412		18846.2	1.38499e-05
18888	0.000121053		18846.4	1.52467e-05
18888.3	9.64637e-05		18846.5	1.66653e-05
18888.5	7.61432e-05		18846.7	1.8087e-05
18888.7	5.95747e-05		18846.9	1.94917e-05
18888.9	4.62488e-05		18847.1	2.08583e-05
18889.1	3.56808e-05		18847.3	2.2165e-05
18889.4	2.74228e-05		18847.5	2.33902e-05
18889.6	2.10717e-05		18847.6	2.4513e-05
18889.8	1.62725e-05		18847.8	2.55141e-05
18890	1.2719e-05		18848	2.63763e-05
18890.2	1.01518e-05		18848.2	2.7085e-05
18890.5	8.35466e-06		18848.4	2.76291e-05
18890.7	7.15008e-06		18848.6	2.8001e-05
18890.9	6.39399e-06		18848.8	2.81974e-05
18891.1	5.97081e-06		18848.9	2.82192e-05
18891.3	5.78865e-06		18849.1	2.80718e-05
18891.6	5.77498e-06		18849.3	2.77649e-05
18891.8	5.87293e-06		18849.5	2.73122e-05
18892	6.03822e-06		18849.7	2.67313e-05
18892.2	6.23672e-06		18849.9	2.6043e-05
18892.4	6.44258e-06		18850.1	2.52709e-05
18892.7	6.63683e-06		18850.2	2.44404e-05
18892.9	6.80636e-06		18850.4	2.35785e-05
18893.1	6.94323e-06		18850.6	2.27125e-05
18893.3	7.04406e-06		18850.8	2.18693e-05
18893.5	7.10967e-06		18851	2.10751e-05
18893.7	7.14466e-06		18851.2	2.03537e-05
18894	7.157e-06		18851.4	1.97269e-05
18894.2	7.15752e-06		18851.5	1.92129e-05
18894.4	7.15938e-06		18851.7	1.88264e-05
18894.6	7.17741e-06		18851.9	1.85778e-05
18894.8	7.22733e-06		18852.1	1.84732e-05
18895.1	7.32495e-06		18852.3	1.85141e-05
18895.3	7.48532e-06		18852.5	1.86973e-05
18895.5	7.72177e-06		18852.7	1.90152e-05
18895.7	8.04516e-06		18852.8	1.9456e-05
18895.9	8.46301e-06		18853	2.0004e-05
18896.2	8.97886e-06		18853.2	2.06405e-05
18896.4	9.59176e-06		18853.4	2.13442e-05
18896.6	1.02959e-05		18853.6	2.20917e-05
18896.8	1.10807e-05		18853.8	2.28591e-05
18897	1.19307e-05		18853.9	2.36221e-05
18897.3	1.2826e-05		18854.1	2.43572e-05
18897.5	1.37432e-05		18854.3	2.50429e-05
18897.7	1.46559e-05		18854.5	2.56599e-05
18897.9	1.5536e-05		18854.7	2.61922e-05
18898.1	1.63549e-05		18854.9	2.66277e-05
18898.4	1.70847e-05		18855.1	2.69588e-05
18898.6	1.76992e-05		18855.2	2.71823e-05
18898.8	1.8176e-05		18855.4	2.73001e-05
18899	1.84963e-05		18855.6	2.73186e-05
18899.2	1.86469e-05		18855.8	2.7249e-05
18899.4	1.86202e-05		18856	2.71067e-05
18899.7	1.84145e-05		18856.2	2.69106e-05
18899.9	1.80343e-05		18856.4	2.66824e-05
18900.1	1.74897e-05		18856.5	2.64461e-05
18900.3	1.6796e-05		18856.7	2.62267e-05
18900.5	1.59726e-05		18856.9	2.60495e-05
18900.8	1.50427e-05		18857.1	2.59389e-05
18901	1.40314e-05		18857.3	2.59175e-05
18901.2	1.29652e-05		18857.5	2.60052e-05
18901.4	1.18704e-05		18857.7	2.62184e-05
18901.6	1.07729e-05		18857.8	2.65691e-05
18901.9	9.69646e-06		18858	2.70645e-05
18902.1	8.66276e-06		18858.2	2.77063e-05
18902.3	7.69054e-06		18858.4	2.84912e-05
18902.5	6.79546e-06		18858.6	2.941e-05
18902.7	5.98995e-06		18858.8	3.04483e-05
18903	5.28325e-06		18859	3.15872e-05
18903.2	4.68158e-06		18859.1	3.2803e-05
18903.4	4.18833e-06		18859.3	3.40691e-05
[truncated: 3 more rows]

## Sheet: Figure S1
Low-lying states for X, A, and B:
Fe-H bond length
Å
1.1	22803.4	22803.4	22886.8	22889	22987.8	22987.8	23095.3	23101.9	23222.6	23222.6	24497.8	24497.8	24728.2	24728.2	24932.3	24952.1	25147.4	25147.4	25340.5	25340.5	32383.5	32383.5	32387.9	32387.9	32390.1
1.2	12251.1	12251.1	12330.1	12330.1	12433.2	12433.2	12547.4	12560.5	12692.2	12692.2	13063.1	13063.1	13313.3	13313.3	13524	13546	13734.7	13734.7	13921.3	13921.3	19928.3	19928.3	19934.9	19934.9	19937.1
1.3	5796.32	5796.32	5870.95	5875.34	5989.46	5989.46	5998.24	5998.24	6125.54	6140.9	6305.51	6305.51	6316.48	6316.48	6529.37	6549.12	6726.9	6726.9	6889.31	6891.5	12106.2	12106.2	12115	12115	12119.4
1.4	1970.88	1970.88	2041.11	2041.11	2153.05	2170.6	2317.65	2317.65	2502.01	2517.37	2517.37	2519.57	2688.56	2701.73	2776.35	2776.35	2842.2	2842.2	2951.93	2962.91	7501.64	7501.64	7514.81	7514.81	7519.2
1.5	57.0634	57.0634	190.943	190.943	335.796	364.328	535.518	535.518	754.993	761.577	902.041	902.041	1038.12	1044.7	1156.63	1156.63	1229.06	1229.06	1231.25	1257.59	5115.95	5115.95	5133.51	5133.51	5140.1
1.6	-395.054	-395.054	-241.422	-241.422	-87.7899	-50.4792	125.101	125.101	348.965	353.354	662.813	662.813	783.524	787.914	891.067	891.067	956.909	996.415	1005.19	1005.19	4233.67	4233.67	4255.61	4255.61	4264.39
1.7	138.269	138.269	296.291	296.291	454.312	496.013	673.787	673.787	895.456	899.846	1314.65	1314.65	1426.59	1430.97	1529.74	1529.74	1591.19	1641.67	1661.42	1661.42	4363.16	4363.16	4391.69	4391.69	4400.47
1.8	1305.87	1305.87	1468.29	1468.29	1624.11	1668.01	1845.78	1845.78	2069.65	2074.04	2528.35	2528.35	2638.09	2642.47	2734.65	2734.65	2793.91	2855.36	2877.31	2877.31	5151.07	5151.07	5186.19	5186.19	5199.35
1.9	2855.36	2855.36	3017.78	3017.78	3175.8	3217.5	3395.27	3395.27	3619.14	3623.53	4075.64	4075.64	4180.99	4183.19	4273.17	4273.17	4328.04	4402.66	4422.41	4422.41	6347.21	6347.21	6388.91	6388.91	6402.07
2	4600.19	4600.19	4760.4	4760.4	4918.43	4957.93	5135.71	5135.71	5357.38	5366.15	5780.96	5780.96	5881.92	5886.31	5971.9	5971.9	6022.38	6110.17	6123.34	6123.34	7758.43	7758.43	7808.91	7808.91	7824.27
2.2	8166.65	8166.65	8318.09	8318.09	8473.92	8504.64	8682.42	8682.42	8899.7	8915.06	9209.16	9209.16	9307.92	9310.11	9384.74	9384.74	9428.63	9542.76	9542.76	9549.34	10716.9	10716.9	10789.4	10789.4	10811.3
2.4	11329.3	11329.3	11469.7	11469.7	11616.8	11636.5	11807.7	11807.7	12009.7	12047	12205	12205	12299.4	12303.7	12363	12363	12417.9	12525.4	12525.4	12560.5	13348.4	13348.4	13445	13445	13475.7
2.6	13811.5	13811.5	13930.1	13930.1	14061.7	14074.9	14228.5	14228.5	14382.2	14476.5	14529.2	14529.2	14619.2	14625.8	14660.9	14660.9	14764.1	14840.9	14840.9	14913.3	15376.4	15376.4	15505.9	15505.9	15543.2
2.8	15578.3	15578.3	15672.7	15672.7	15778	15786.8	15907.5	15907.5	15997.5	16173.1	16173.1	16177.5	16256.5	16263.1	16271.8	16271.8	16449.6	16482.5	16482.5	16594.5	16792	16792	16956.6	16956.6	17004.9
3	16748.1	16748.1	16814	16814	16888.6	16897.4	16974.2	16974.2	17020.3	17257.3	17257.3	17279.2	17323.1	17323.1	17325.3	17331.9	17562.4	17568.9	17568.9	17711.6	17722.6	17722.6	17917.9	17917.9	17977.2
3.3	17733.6	17733.6	17768.7	17768.7	17808.2	17812.6	17843.3	17843.3	17858.7	18179.1	18179.1	18196.6	18209.8	18209.8	18212	18218.6	18488.5	18488.5	18490.7	18534.6	18536.8	18550	18550	18561	18561
3.7	18304.2	18304.2	18319.5	18319.5	18332.7	18337.1	18345.9	18345.9	18348.1	18558.8	18558.8	18567.6	18567.6	18571.9	18571.9	18571.9	18574.1	18576.3	18576.3	18576.3	18714.6	18714.6	18721.2	18725.6	18727.8
4	18492.9	18492.9	18503.9	18503.9	18508.3	18510.5	18512.7	18512.7	18514.9	18598.3	18598.3	18602.7	18602.7	18607.1	18607.1	18607.1	18609.3	18609.3	18609.3	18609.3	18890.2	18892.4	18892.4	18896.8	18899
4.5	18637.8	18637.8	18642.2	18642.2	18644.4	18644.4	18646.6	18646.6	18646.6	18659.7	18659.7	18664.1	18664.1	18664.1	18664.1	18666.3	18666.3	18666.3	18666.3	18666.3	19021.9	19026.3	19026.3	19026.3	19030.6
excited quintet and septet states:
Fe-H bond length
Å
1.1	61496.8	61496.8	61319	61319	61123.7	61108.3	60902	60902	60676	60676	60015.3	60015.3	59725.6	59725.6	59438.1	59438.1	59168.2	59168.2	59150.6	59150.6	59058.4	59043.1	58942.1	58942.1	58865.3	58865.3	58843.3	58843.3	58755.6	58755.6	54546	54546	54530.7	54530.7	54526.3	85298.8	85298.8	85160.5	85160.5	85017.9	85017.9	84884	84866.4	84728.2	84728.2	84578.9	84578.9	84427.5	84427.5
1.2	48385.4	48385.4	48266.9	48258.1	48148.3	48148.3	48047.4	48047.4	47957.4	47957.4	46950	46950	46862.2	46822.7	46737.1	46737.1	46634	46634	46530.8	46530.8	46276.2	46276.2	45988.7	45988.7	45703.4	45703.4	45418.1	45418.1	45137.2	45137.2	41713.3	41711.2	41711.2	41709	41709	67225.1	67225.1	67089	67089	66950.7	66950.7	66814.7	66799.3	66661	66661	66511.8	66511.8	66356	66356
1.3	40793.7	40787.2	40670.8	40670.8	40567.7	40567.7	40567.7	40565.5	40484.3	40484.3	37354.6	37354.6	37280	37220.7	37143.9	37143.9	37038.5	37038.5	36928.8	36928.8	36876.1	36876.1	36590.8	36590.8	36307.7	36307.7	36026.8	36026.8	35748	35748	33228.5	33228.5	33228.5	33226.3	33226.3	54293.6	54293.6	54161.9	54161.9	54025.9	54025.9	53889.8	53876.6	53736.2	53736.2	53584.7	53584.7	53424.5	53424.5
1.4	33933	33930.8	33755.2	33755.2	33573	33553.3	33355.8	33355.8	33129.7	33129.7	30748.4	30748.4	30682.6	30599.2	30535.5	30535.5	30478.4	30478.4	30428	30425.8	30309.4	30309.4	30195.3	30193.1	29914.4	29914.4	29635.7	29635.7	29361.3	29361.3	27772.3	27772.3	27732.8	27732.8	27719.6	45005.5	45005.5	44878.2	44878.2	44744.3	44744.3	44610.4	44597.2	44456.8	44456.8	44298.8	44298.8	44132	44132
1.5	28823.6	28823.6	28656.8	28656.8	28479	28457.1	28257.4	28257.4	28024.7	28024.7	26328.2	26328.2	26273.3	26189.9	26189.9	26161.4	26095.5	26095.5	26007.7	26003.4	25891.4	25887	25878.3	25878.3	25614.9	25614.9	25340.5	25340.5	25070.6	25070.6	24003.9	24003.9	23953.5	23953.5	23935.9	38302.7	38302.7	38179.8	38179.8	38052.5	38052.5	37920.8	37907.7	37765	37765	37604.8	37604.8	37422.6	37422.6
1.6	25406.4	25406.4	25248.4	25248.4	25072.8	25055.2	24853.3	24853.3	24609.7	24609.7	23433.3	23433.3	23387.2	23356.5	23356.5	23244.6	23185.3	23185.3	23119.5	23110.7	23040.4	23031.7	22954.9	22954.9	22777.1	22777.1	22511.5	22511.5	22248.1	22248.1	21572.2	21572.2	21506.3	21506.3	21484.4	33432.6	33432.6	33322.8	33322.8	33202.1	33202.1	33074.8	33061.7	32919	32919	32752.2	32752.2	32701.7	32701.7
1.7	23165.5	23163.4	23020.7	23020.7	22847.3	22831.9	22623.4	22623.4	22368.9	22368.9	21594.1	21594.1	21554.6	21539.2	21539.2	21374.6	21326.3	21326.3	21293.4	21284.6	21196.9	21185.9	21093.7	21093.7	20953.2	20953.2	20696.5	20696.5	20439.7	20439.7	20051.2	20051.2	19972.2	19972.2	19948	29308.6	29308.6	29242.8	29242.8	29183.5	29183.5	29159.4	29133.1	29087	29087	29047.5	29047.5	28983.8	28968.5
1.8	21736.8	21732.4	21602.9	21602.9	21433.9	21420.7	21207.8	21207.8	20940.1	20940.1	20474.8	20474.8	20439.7	20415.5	20415.5	20222.4	20178.5	20178.5	20176.3	20167.5	20053.4	20044.6	19950.2	19950.2	19818.6	19818.6	19577.1	19577.1	19326.9	19326.9	19147	19147	19057	19057	19028.5	27239	27239	27149	27140.2	27037.1	27037.1	26918.6	26907.6	26826.4	26826.4	26771.5	26771.5	26699.1	26699.1
1.9	20863.3	20856.7	20744.7	20744.7	20577.9	20567	20347.5	20347.5	20064.4	20064.4	19838.3	19838.3	19805.4	19765.9	19765.9	19553	19537.6	19528.9	19513.5	19513.5	19390.6	19381.8	19294	19294	19153.6	19153.6	18931.9	18931.9	18688.3	18688.3	18655.3	18655.3	18556.6	18556.6	18525.9	25298.8	25298.8	25224.2	25206.7	25114.5	25114.5	25004.7	24998.2	24965.2	24963	24857.7	24857.7	24835.7	24835.7
2	20365.1	20354.1	20259.7	20259.7	20097.3	20086.3	19862.5	19862.5	19564	19564	19522.3	19522.3	19487.2	19434.5	19434.5	19217.2	19208.4	19204	19168.9	19168.9	19050.4	19041.6	18958.2	18958.2	18802.4	18802.4	18600.5	18598.3	18433.7	18433.7	18363.4	18363.4	18330.5	18330.5	18299.8	23850.3	23850.3	23788.9	23758.1	23679.1	23679.1	23595.7	23593.5	23547.4	23543	23433.3	23433.3	23428.9	23428.9
2.2	20024.9	20000.7	19948	19948	19787.8	19779.1	19546.4	19546.4	19434.5	19434.5	19388.4	19313.8	19313.8	19215	19215	19129.4	19122.8	19052.6	19024.1	19024.1	18918.7	18912.1	18841.9	18841.9	18640	18640	18482	18482	18435.9	18435.9	18339.3	18339.3	18310.8	18266.9	18266.9	21940.9	21940.9	21912.3	21835.5	21791.6	21791.6	21754.3	21752.1	21644.6	21640.2	21570	21570	21545.8	21545.8
2.4	20101.7	20053.4	20046.8	20046.8	19816.4	19812	19671.5	19671.5	19634.2	19634.2	19596.9	19522.3	19522.3	19373	19366.4	19280.8	19280.8	19228.2	19206.2	19206.2	19122.8	19118.4	19061.4	19061.4	18804.6	18804.6	18694.8	18694.8	18692.7	18690.5	18611.4	18611.4	18587.3	18508.3	18508.3	20850.1	20850.1	20843.5	20720.6	20705.2	20705.2	20700.8	20698.7	20531.9	20529.7	20490.2	20490.2	20474.8	20474.8
2.6	20314.6	20279.5	20279.5	20231.2	20119.2	20112.7	19989.7	19989.7	19884.4	19882.2	19880	19866.8	19866.8	19697.8	19610.1	19596.9	19596.9	19572.7	19566.2	19555.2	19555.2	19596.9	19480.6	19478.4	19048.2	19048.2	18988.9	18988.9	18986.8	18984.6	18931.9	18931.9	18914.3	18839.7	18839.7	20222.4	20220.2	20220.2	20081.9	20081.9	20073.1	20073.1	20073.1	19862.5	19862.5	19847.1	19847.1	19829.5	19805.4
2.8	20551.6	20529.7	20529.7	20428.7	20360.7	20354.1	20299.2	20299.2	20121.4	20088.5	20088.5	20081.9	20081.9	20018.3	20011.7	19864.6	19860.3	19860.3	19748.3	19739.5	19739.5	19735.2	19735.2	19711	19296.2	19296.2	19272.1	19267.7	19265.5	19265.5	19241.3	19241.3	19230.4	19230.4	19226	19711	19704.4	19704.4	19704.4	19695.7	19693.5	19671.5	19671.5	19517.9	19513.5	19511.3	19511.3	19498.1	19498.1
3	20771.1	20757.9	20757.9	20615.3	20582.3	20575.7	20556	20556	20329.9	20310.2	20310.2	20305.8	20305.8	20279.5	20272.9	19954.6	19950.2	19950.2	19934.9	19934.9	19928.3	19928.3	19919.5	19919.5	19489.3	19485	19485	19542	19539.8	19522.3	19522.3	19517.9	19500.3	19500.3	19493.7	19675.9	19669.3	19669.3	19478.4	19478.4	19474	19430.1	19430.1	19324.7	19324.7	19322.5	19320.4	19309.4	19309.4
3.3	21034.4	21027.9	21027.9	20852.3	20847.9	20843.5	20843.5	20841.3	20575.7	20571.4	20571.4	20567	20567	20567	20562.6	20207	20204.8	20204.8	20202.6	20202.6	20196.1	20196.1	20193.9	20193.9	19748.3	19746.1	19746.1	19746.1	19743.9	19741.7	19741.7	19737.4	19737.4	19722	19722	19568.4	19564	19564	19434.5	19434.5	19419.1	19419.1	19416.9	19219.4	19219.4	19219.4	19215	19208.4	19208.4
3.7	21260.5	21256.1	21256.1	21074	21074	21074	21069.6	21067.4	20799.6	20795.2	20795.2	20795.2	20795.2	20790.8	20790.8	20426.5	20426.5	20426.5	20426.5	20426.5	20424.3	20424.3	20419.9	20419.9	19970	19970	19970	19967.8	19963.4	19961.2	19961.2	19959	19959	19959	19959	19572.7	19570.6	19570.6	19445.5	19443.3	19434.5	19434.5	19432.3	19344.5	19243.5	19243.5	19232.6	19232.6	19232.6
4	21359.3	21354.9	21354.9	21174.9	21174.9	21172.7	21168.3	21166.1	20900.6	20894	20894	20894	20891.8	20891.8	20891.8	20525.3	20525.3	20525.3	20525.3	20525.3	20525.3	20525.3	20520.9	20520.9	20068.8	20066.6	20066.6	20064.4	20062.2	20060	20060	20060	20060	20057.8	20057.8	19614.4	19614.4	19614.4	19522.3	19487.2	19487.2	19482.8	19482.8	19480.6	19412.5	19412.5	19401.6	19276.5	19274.3
4.5	21449.3	21449.3	21449.3	21267.1	21267.1	21264.9	21260.5	21258.3	20992.7	20986.2	20986.2	20986.2	20984	20984	20984	20617.4	20617.4	20617.4	20617.4	20617.4	20615.3	20615.3	20613.1	20613.1	20158.7	20158.7	20158.7	20156.6	20154.4	20154.4	20152.2	20150	20150	20150	20150	19682.5	19682.5	19682.5	19662.7	19555.2	19555.2	19553	19553	19553	19542	19542	19537.6	19344.5	19342.3
[truncated: 21 more columns]

## Sheet: Figure S2
(b)			(c)			(d)
Wavenumber	Relative intensity		Wavenumber	Relative intensity		Wavenumber	Relative intensity
cm-1	arb. Units		cm-1	arb. Units		cm-1	arb. Units
18465.8	1.49751e-05		18466.3	0.00295		18465.8	4.03091e-06
18466	1.94557e-05		18466.5	0.00273		18466	3.82164e-06
18466.3	2.50104e-05		18466.8	0.0025		18466.3	3.5913e-06
18466.5	3.18116e-05		18467	0.00229		18466.5	3.34708e-06
18466.7	4.00348e-05		18467.2	0.00208		18466.7	3.09626e-06
18466.9	4.98512e-05		18467.5	0.00189		18466.9	2.84587e-06
18467.1	6.14185e-05		18467.7	0.00171		18467.1	2.60245e-06
18467.4	7.487e-05		18467.9	0.00156		18467.4	2.37182e-06
18467.6	9.03031e-05		18468.2	0.00143		18467.6	2.15897e-06
18467.8	0.000107766		18468.4	0.00132		18467.8	1.96796e-06
18468	0.000127248		18468.6	0.00123		18468	1.80191e-06
18468.2	0.000148664		18468.9	0.00116		18468.2	1.66307e-06
18468.5	0.00017185		18469.1	0.00111		18468.5	1.55302e-06
18468.7	0.000196555		18469.4	0.00107		18468.7	1.47286e-06
18468.9	0.000222439		18469.6	0.00105		18468.9	1.42362e-06
18469.1	0.000249077		18469.8	0.00103		18469.1	1.40667e-06
18469.3	0.000275964		18470.1	0.00103		18469.3	1.42437e-06
18469.6	0.000302534		18470.3	0.00103		18469.6	1.48078e-06
18469.8	0.000328172		18470.5	0.00103		18469.8	1.58271e-06
18470	0.000352241		18470.8	0.00103		18470	1.74088e-06
18470.2	0.000374106		18471	0.00102		18470.2	1.97151e-06
18470.4	0.000393166		18471.2	0.00102		18470.4	2.29822e-06
18470.7	0.000408876		18471.5	0.00102		18470.7	2.75436e-06
18470.9	0.000420781		18471.7	0.00101		18470.9	3.38587e-06
18471.1	0.000428532		18472	0.001		18471.1	4.25464e-06
18471.3	0.000431909		18472.2	0.000996526		18471.3	5.44244e-06
18471.5	0.000430831		18472.4	0.000992198		18471.5	7.05534e-06
18471.7	0.00042536		18472.7	0.000991567		18471.7	9.22869e-06
18472	0.0004157		18472.9	0.000996099		18472	1.21323e-05
18472.2	0.000402181		18473.1	0.00101		18472.2	1.59757e-05
18472.4	0.00038525		18473.4	0.00103		18472.4	2.10135e-05
18472.6	0.000365442		18473.6	0.00105		18472.6	2.75493e-05
18472.8	0.000343357		18473.8	0.00108		18472.8	3.59392e-05
18473.1	0.000319632		18474.1	0.00112		18473.1	4.65931e-05
18473.3	0.000294915		18474.3	0.00117		18473.3	5.99733e-05
18473.5	0.000269839		18474.5	0.00122		18473.5	7.65895e-05
18473.7	0.000244998		18474.8	0.00127		18473.7	9.69906e-05
18473.9	0.000220938		18475	0.00132		18473.9	0.000121751
18474.2	0.000198139		18475.3	0.00137		18474.2	0.000151449
18474.4	0.000177016		18475.5	0.00141		18474.4	0.00018665
18474.6	0.00015792		18475.7	0.00145		18474.6	0.000227865
18474.8	0.000141146		18476	0.00147		18474.8	0.00027553
18475	0.000126946		18476.2	0.00148		18475	0.000329955
18475.3	0.000115547		18476.4	0.00149		18475.3	0.000391295
18475.5	0.000107166		18476.7	0.00148		18475.5	0.000459505
18475.7	0.000102031		18476.9	0.00145		18475.7	0.000534306
18475.9	0.000100403		18477.1	0.00142		18475.9	0.000615154
18476.1	0.000102582		18477.4	0.00138		18476.1	0.000701221
18476.4	0.000108925		18477.6	0.00133		18476.4	0.000791386
18476.6	0.000119849		18477.9	0.00127		18476.6	0.000884241
18476.8	0.000135824		18478.1	0.00121		18476.8	0.000978112
18477	0.00015737		18478.3	0.00114		18477	0.00107
18477.2	0.000185031		18478.6	0.00108		18477.2	0.00116
18477.4	0.000219349		18478.8	0.00101		18477.4	0.00125
18477.7	0.000260832		18479	0.000951371		18477.7	0.00132
18477.9	0.000309907		18479.3	0.000890881		18477.9	0.00139
18478.1	0.000366879		18479.5	0.000833776		18478.1	0.00145
18478.3	0.000431875		18479.7	0.000780459		18478.3	0.00149
18478.5	0.000504803		18480	0.000731109		18478.5	0.00152
18478.8	0.000585308		18480.2	0.000685729		18478.8	0.00154
18479	0.000672737		18480.5	0.000644212		18479	0.00154
18479.2	0.000766121		18480.7	0.000606395		18479.2	0.00152
18479.4	0.000864175		18480.9	0.000572118		18479.4	0.00149
18479.6	0.000965309		18481.2	0.000541269		18479.6	0.00145
18479.9	0.00107		18481.4	0.000513811		18479.9	0.00139
18480.1	0.00117		18481.6	0.000489808		18480.1	0.00132
18480.3	0.00127		18481.9	0.000469419		18480.3	0.00125
18480.5	0.00136		18482.1	0.000452895		18480.5	0.00117
18480.7	0.00145		18482.3	0.000440546		18480.7	0.00109
18481	0.00152		18482.6	0.000432715		18481	0.00101
18481.2	0.00159		18482.8	0.000429728		18481.2	0.000937784
18481.4	0.00165		18483.1	0.000431856		18481.4	0.0008708
18481.6	0.00169		18483.3	0.000439263		18481.6	0.000814457
18481.8	0.00172		18483.5	0.000451963		18481.8	0.000771785
18482.1	0.00174		18483.8	0.000469791		18482.1	0.000745697
18482.3	0.00174		18484	0.000492368		18482.3	0.000738951
18482.5	0.00175		18484.2	0.000519091		18482.5	0.000754109
18482.7	0.00174		18484.5	0.000549135		18482.7	0.000793492
18482.9	0.00173		18484.7	0.000581466		18482.9	0.000859117
18483.1	0.00173		18484.9	0.000614875		18483.1	0.000952628
18483.4	0.00173		18485.2	0.000648021		18483.4	0.00108
18483.6	0.00173		18485.4	0.000679493		18483.6	0.00123
18483.8	0.00175		18485.7	0.000707871		18483.8	0.00141
18484	0.00178		18485.9	0.000731804		18484	0.00162
18484.2	0.00183		18486.1	0.000750075		18484.2	0.00186
18484.5	0.00189		18486.4	0.000761672		18484.5	0.00212
18484.7	0.00197		18486.6	0.000765839		18484.7	0.0024
18484.9	0.00207		18486.8	0.000762126		18484.9	0.0027
18485.1	0.00218		18487.1	0.000750406		18485.1	0.00301
18485.3	0.00231		18487.3	0.000730885		18485.3	0.00332
18485.6	0.00245		18487.5	0.000704087		18485.6	0.00363
18485.8	0.00259		18487.8	0.000670826		18485.8	0.00393
18486	0.00272		18488	0.000632155		18486	0.00421
18486.2	0.00286		18488.3	0.000589309		18486.2	0.00446
18486.4	0.00298		18488.5	0.000543641		18486.4	0.00468
18486.7	0.00309		18488.7	0.000496551		18486.7	0.00486
18486.9	0.00318		18489	0.000449422		18486.9	0.00499
18487.1	0.00324		18489.2	0.000403559		18487.1	0.00507
18487.3	0.00327		18489.4	0.000360138		18487.3	0.00509
18487.5	0.00328		18489.7	0.000320167		18487.5	0.00507
18487.8	0.00325		18489.9	0.000284457		18487.8	0.00499
18488	0.00319		18490.1	0.000253608		18488	0.00485
18488.2	0.0031		18490.4	0.000228002		18488.2	0.00468
18488.4	0.00298		18490.6	0.000207811		18488.4	0.00446
18488.6	0.00284		18490.9	0.000193003		18488.6	0.0042
18488.8	0.00268		18491.1	0.000183366		18488.8	0.00392
18489.1	0.0025		18491.3	0.000178527		18489.1	0.00362
18489.3	0.00231		18491.6	0.000177975		18489.3	0.00331
18489.5	0.00211		18491.8	0.000181088		18489.5	0.00299
18489.7	0.00191		18492	0.000187161		18489.7	0.00267
18489.9	0.00172		18492.3	0.000195434		18489.9	0.00236
18490.2	0.00152		18492.5	0.000205117		18490.2	0.00207
18490.4	0.00134		18492.7	0.000215421		18490.4	0.00179
18490.6	0.00116		18493	0.000225583		18490.6	0.00154
18490.8	0.001		18493.2	0.000234897		18490.8	0.0013
18491	0.000856035		18493.4	0.000242732		18491	0.00109
18491.3	0.00072476		18493.7	0.000248562		18491.3	0.000906378
18491.5	0.000608585		18493.9	0.000251974		18491.5	0.000744383
18491.7	0.000507151		18494.2	0.000252688		18491.7	0.000604943
18491.9	0.000419735		18494.4	0.000250559		18491.9	0.000486513
18492.1	0.00034534		18494.6	0.000245578		18492.1	0.000387239
18492.4	0.000282788		18494.9	0.000237862		18492.4	0.000305096
18492.6	0.000230804		18495.1	0.000227645		18492.6	0.000237994
18492.8	0.000188087		18495.3	0.000215258		18492.8	0.000183876
18493	0.000153364		18495.6	0.000201105		18493	0.000140783
18493.2	0.000125434		18495.8	0.000185638		18493.2	0.00010691
18493.5	0.000103198		18496	0.000169336		18493.5	8.06309e-05
18493.7	8.5678e-05		18496.3	0.00015268		18493.7	6.05211e-05
18493.9	7.20184e-05		18496.5	0.000136131		18493.9	4.53553e-05
18494.1	6.14898e-05		18496.8	0.000120116		18494.1	3.41027e-05
18494.3	5.34791e-05		18497	0.000105019		18494.3	2.59125e-05
18494.5	4.7478e-05		18497.2	9.1174e-05		18494.5	2.00957e-05
18494.8	4.30699e-05		18497.5	7.88711e-05		18494.8	1.61042e-05
18495	3.99152e-05		18497.7	6.8362e-05		18495	1.35101e-05
18495.2	3.77374e-05		18497.9	5.98754e-05		18495.2	1.19848e-05
18495.4	3.63105e-05		18498.2	5.36363e-05		18495.4	1.12805e-05
18495.6	3.54483e-05		18498.4	4.98902e-05		18495.6	1.12123e-05
18495.9	3.49957e-05		18498.6	4.89319e-05		18495.9	1.16441e-05
18496.1	3.48222e-05		18498.9	5.11372e-05		18496.1	1.24754e-05
18496.3	3.4817e-05		18499.1	5.69989e-05		18496.3	1.36307e-05
18496.5	3.48866e-05		18499.4	6.71652e-05		18496.5	1.5051e-05
18496.7	3.49526e-05		18499.6	8.24794e-05		18496.7	1.66871e-05
18497	3.49521e-05		18499.8	0.000104022		18497	1.84943e-05
18497.2	3.48376e-05		18500.1	0.00013315		18497.2	2.04287e-05
18497.4	3.45782e-05		18500.3	0.000171536		18497.4	2.24448e-05
18497.6	3.41606e-05		18500.5	0.000221197		18497.6	2.44945e-05
18497.8	3.35904e-05		18500.8	0.000284517		18497.8	2.65267e-05
18498.1	3.28939e-05		18501	0.000364251		18498.1	2.84879e-05
18498.3	3.21194e-05		18501.2	0.000463509		18498.3	3.03236e-05
18498.5	3.13385e-05		18501.5	0.000585718		18498.5	3.19801e-05
18498.7	3.06481e-05		18501.7	0.000734547		18498.7	3.34063e-05
18498.9	3.01722e-05		18502	0.000913805		18498.9	3.45567e-05
18499.2	3.00638e-05		18502.2	0.00113		18499.2	3.53928e-05
18499.4	3.05069e-05		18502.4	0.00138		18499.4	3.58855e-05
18499.6	3.17192e-05		18502.7	0.00167		18499.6	3.60165e-05
18499.8	3.39535e-05		18502.9	0.00201		18499.8	3.57793e-05
18500	3.74993e-05		18503.1	0.00239		18500	3.51798e-05
18500.2	4.2683e-05		18503.4	0.00282		18500.2	3.4236e-05
18500.5	4.98665e-05		18503.6	0.00329		18500.5	3.29774e-05
18500.7	5.94437e-05		18503.8	0.00381		18500.7	3.14439e-05
18500.9	7.18337e-05		18504.1	0.00436		18500.9	2.96837e-05
18501.1	8.74706e-05		18504.3	0.00495		18501.1	2.7752e-05
18501.3	0.00010679		18504.6	0.00557		18501.3	2.57091e-05
18501.6	0.000130209		18504.8	0.00621		18501.6	2.3618e-05
18501.8	0.000158106		18505	0.00685		18501.8	2.15438e-05
18502	0.000190794		18505.3	0.00749		18502	1.95519e-05
18502.2	0.000228489		18505.5	0.00812		18502.2	1.77072e-05
18502.4	0.000271286		18505.7	0.00873		18502.4	1.60747e-05
18502.7	0.000319123		18506	0.00929		18502.7	1.47192e-05
18502.9	0.000371759		18506.2	0.00981		18502.9	1.3706e-05
18503.1	0.000428752		18506.4	0.01026		18503.1	1.31025e-05
18503.3	0.000489444		18506.7	0.01065		18503.3	1.2979e-05
18503.5	0.000552958		18506.9	0.01096		18503.5	1.34096e-05
18503.8	0.000618206		18507.2	0.01118		18503.8	1.44735e-05
18504	0.000683911		18507.4	0.01132		18504	1.62549e-05
18504.2	0.000748642		18507.6	0.01136		18504.2	1.88424e-05
18504.4	0.000810857		18507.9	0.01131		18504.4	2.23279e-05
18504.6	0.000868965		18508.1	0.01116		18504.6	2.68032e-05
18504.9	0.000921388		18508.3	0.01093		18504.9	3.23571e-05
18505.1	0.000966632		18508.6	0.01061		18505.1	3.90694e-05
18505.3	0.001		18508.8	0.01022		18505.3	4.70058e-05
18505.5	0.00103		18509	0.00976		18505.5	5.62102e-05
18505.7	0.00105		18509.3	0.00924		18505.7	6.66983e-05
18505.9	0.00105		18509.5	0.00867		18505.9	7.84502e-05
18506.2	0.00105		18509.8	0.00806		18506.2	9.14041e-05
18506.4	0.00103		18510	0.00743		18506.4	0.000105451
18506.6	0.001		18510.2	0.00678		18506.6	0.000120434
18506.8	0.000966712		18510.5	0.00613		18506.8	0.000136144
18507	0.000921481		18510.7	0.00549		18507	0.000152327
18507.3	0.000869065		18510.9	0.00487		18507.3	0.000168688
18507.5	0.000810954		18511.2	0.00428		18507.5	0.000184904
18507.7	0.000748723		18511.4	0.00373		18507.7	0.000200634
18507.9	0.000683959		18511.6	0.00321		18507.9	0.000215543
18508.1	0.000618196		18511.9	0.00274		18508.1	0.000229314
18508.4	0.000552859		18512.1	0.00232		18508.4	0.000241679
18508.6	0.000489216		18512.3	0.00195		18508.6	0.000252434
18508.8	0.000428346		18512.6	0.00163		18508.8	0.000261469
18509	0.000371113		18512.8	0.00135		18509	0.000268784
18509.2	0.000318163		18513.1	0.00113		18509.2	0.00027451
18509.5	0.000269925		18513.3	0.000949416		18509.5	0.000278921
18509.7	0.000226626		18513.5	0.000813189		18509.7	0.000282445
18509.9	0.000188313		18513.8	0.000717277		18509.9	0.000285667
18510.1	0.00015488		18514	0.000658945		18510.1	0.000289325
18510.3	0.000126097		18514.2	0.0006355		18510.3	0.000294295
18510.6	0.000101643		18514.5	0.000644321		18510.6	0.000301576
18510.8	8.11334e-05		18514.7	0.000682854		18510.8	0.000312259
18511	6.41478e-05		18514.9	0.000748554		18511	0.000327493
18511.2	5.02538e-05		18515.2	0.000838805		18511.2	0.000348443
18511.4	3.90249e-05		18515.4	0.00095083		18511.4	0.000376234
18511.6	3.00563e-05		18515.7	0.00108		18511.6	0.000411903
18511.9	2.29743e-05		18515.9	0.00123		18511.9	0.000456334
18512.1	1.74432e-05		18516.1	0.00139		18512.1	0.000510199
18512.3	1.31686e-05		18516.4	0.00155		18512.3	0.000573898
18512.5	9.8973e-06		18516.6	0.00172		18512.5	0.000647502
18512.7	7.4165e-06		18516.8	0.00189		18512.7	0.000730705
18513	5.5502e-06		18517.1	0.00204		18513	0.000822791
18513.2	4.15565e-06		18517.3	0.00219		18513.2	0.000922612
18513.4	3.11899e-06		18517.5	0.00233		18513.4	0.00103
18513.6	2.35087e-06		18517.8	0.00244		18513.6	0.00114
18513.8	1.78231e-06		18518	0.00253		18513.8	0.00125
18514.1	1.36081e-06		18518.3	0.00259		18514.1	0.00136
18514.3	1.04702e-06		18518.5	0.00262		18514.3	0.00147
18514.5	8.11841e-07		18518.7	0.00263		18514.5	0.00157
18514.7	6.33982e-07		18519	0.00261		18514.7	0.00166
18514.9	4.98059e-07		18519.2	0.00256		18514.9	0.00174
18515.2	3.93033e-07		18519.4	0.00249		18515.2	0.0018
18515.4	3.1102e-07		18519.7	0.0024		18515.4	0.00185
18515.6	2.46392e-07		18519.9	0.00229		18515.6	0.00188
18515.8	1.95115e-07		18520.1	0.00217		18515.8	0.00189
18516	1.54262e-07		18520.4	0.00204		18516	0.00188
18516.3	1.21673e-07		18520.6	0.0019		18516.3	0.00185
18516.5	9.57214e-08		18520.9	0.00176		18516.5	0.0018
18516.7	7.51472e-08		18521.1	0.00163		18516.7	0.00173
18516.9	5.89527e-08		18521.3	0.00149		18516.9	0.00165
18517.1	4.63296e-08		18521.6	0.00137		18517.1	0.00156
18517.3	3.6613e-08		18521.8	0.00125		18517.3	0.00145
18517.6	2.92495e-08		18522	0.00113		18517.6	0.00134
18517.8	2.37764e-08		18522.3	0.00103		18517.8	0.00123
18518	1.98064e-08		18522.5	0.000927596		18518	0.00111
18518.2	1.70163e-08		18522.7	0.0008363		18518.2	0.000990431
18518.4	1.51379e-08		18523	0.000751778		18518.4	0.00087621
18518.7	1.395e-08		18523.2	0.000673526		18518.7	0.000766958
18518.9	1.32722e-08		18523.5	0.000601051		18518.9	0.000664225
18519.1	1.29593e-08		18523.7	0.000533917		18519.1	0.00056917
18519.3	1.28963e-08		18523.9	0.000471769		18519.3	0.000482566
18519.5	1.2995e-08		18524.2	0.000414339		18519.5	0.000404824
18519.8	1.31908e-08		18524.4	0.000361437		18519.8	0.00033603
18520	1.34411e-08		18524.6	0.000312935		18520	0.000276
18520.2	1.37242e-08		18524.9	0.000268741		18520.2	0.000224328
18520.4	1.40396e-08		18525.1	0.000228778		18520.4	0.000180441
18520.6	1.44096e-08		18525.3	0.000192957		18520.6	0.000143657
18520.9	1.48821e-08		18525.6	0.000161165		18520.9	0.000113226
18521.1	1.55359e-08		18525.8	0.000133249		18521.1	8.83801e-05
18521.3	1.64881e-08		18526.1	0.000109016		18521.3	6.83581e-05
18521.5	1.79052e-08		18526.3	8.82322e-05		18521.5	5.24383e-05
18521.7	2.00183e-08		18526.5	7.0626e-05		18521.7	3.9954e-05
18522	2.31441e-08		18526.8	5.59014e-05		18522	3.03056e-05
18522.2	2.77135e-08		18527	4.37462e-05		18522.2	2.29661e-05
18522.4	3.43081e-08		18527.2	3.3844e-05		18522.4	1.74814e-05
18522.6	4.3709e-08		18527.5	2.58843e-05		18522.6	1.34681e-05
18522.8	5.69569e-08		18527.7	1.95717e-05		18522.8	1.06072e-05
18523	7.54274e-08		18527.9	1.4633e-05		18523	8.63797e-06
18523.3	1.00921e-07		18528.2	1.08215e-05		18523.3	7.3496e-06
18523.5	1.3577e-07		18528.4	7.91999e-06		18523.5	6.57376e-06
18523.7	1.82959e-07		18528.6	5.74157e-06		18523.7	6.1771e-06
18523.9	2.46258e-07		18528.9	4.12857e-06		18523.9	6.05453e-06
18524.1	3.30363e-07		18529.1	2.95077e-06		18524.1	6.12346e-06
18524.4	4.41039e-07		18529.4	2.10271e-06		18524.4	6.31892e-06
18524.6	5.85247e-07		18529.6	1.50052e-06		18524.6	6.58961e-06
18524.8	7.7126e-07		18529.8	1.07876e-06		18524.8	6.8949e-06
18525	1.00873e-06		18530.1	7.87254e-07		18525	7.20251e-06
18525.2	1.30871e-06		18530.3	5.88237e-07		18525.2	7.48694e-06
18525.5	1.68361e-06		18530.5	4.53832e-07		18525.5	7.72831e-06
18525.7	2.14709e-06		18530.8	3.63921e-07		18525.7	7.9116e-06
18525.9	2.71384e-06		18531	3.04416e-07		18525.9	8.02626e-06
18526.1	3.39934e-06		18531.2	2.65939e-07		18526.1	8.06579e-06
18526.3	4.21949e-06		18531.5	2.42894e-07		18526.3	8.02753e-06
18526.6	5.19038e-06		18531.7	2.32928e-07		18526.6	7.91244e-06
18526.8	6.32796e-06		18532	2.36813e-07		18526.8	7.72476e-06
18527	7.64801e-06		18532.2	2.5881e-07		18527	7.47168e-06
18527.2	9.16639e-06		18532.4	3.07614e-07		18527.2	7.16292e-06
18527.4	1.08997e-05		18532.7	3.98073e-07		18527.4	6.81019e-06
18527.7	1.2867e-05		18532.9	5.5394e-07		18527.7	6.42667e-06
18527.9	1.50915e-05		18533.1	8.12029e-07		18527.9	6.02638e-06
18528.1	1.7605e-05		18533.4	1.22827e-06		18528.1	5.62358e-06
18528.3	2.04521e-05		18533.6	1.88633e-06		18528.3	5.2322e-06
18528.5	2.36974e-05		18533.8	2.90955e-06		18528.5	4.86527e-06
18528.7	2.74341e-05		18534.1	4.47723e-06		18528.7	4.53445e-06
18529	3.1794e-05		18534.3	6.84635e-06		18529	4.24963e-06
18529.2	3.69607e-05		18534.6	1.03798e-05		18529.2	4.01859e-06
18529.4	4.31839e-05		18534.8	1.55824e-05		18529.4	3.84678e-06
18529.6	5.07947e-05		18535	2.31458e-05		18529.6	3.73721e-06
18529.8	6.02227e-05		18535.3	3.40027e-05		18529.8	3.69038e-06
18530.1	7.20119e-05		18535.5	4.93904e-05		18530.1	3.70435e-06
18530.3	8.68355e-05		18535.7	7.09232e-05		18530.3	3.77489e-06
18530.5	0.000105508		18536	0.00010067		18530.5	3.89562e-06
18530.7	0.000128991		18536.2	0.000141237		18530.7	4.05837e-06
18530.9	0.000158393		18536.4	0.000195841		18530.9	4.25345e-06
18531.2	0.000194961		18536.7	0.000268379		18531.2	4.47007e-06
18531.4	0.000240057		18536.9	0.000363465		18531.4	4.69677e-06
18531.6	0.000295128		18537.2	0.000486445		18531.6	4.92186e-06
18531.8	0.000361652		18537.4	0.000643352		18531.8	5.13386e-06
18532	0.000441082		18537.6	0.000840807		18532	5.32202e-06
18532.3	0.000534764		18537.9	0.00109		18532.3	5.47667e-06
18532.5	0.000643854		18538.1	0.00139		18532.5	5.58963e-06
18532.7	0.00076922		18538.3	0.00175		18532.7	5.65452e-06
18532.9	0.000911346		18538.6	0.00218		18532.9	5.66699e-06
18533.1	0.00107		18538.8	0.00268		18533.1	5.62484e-06
18533.3	0.00125		18539	0.00326		18533.3	5.52806e-06
18533.6	0.00144		18539.3	0.00392		18533.6	5.37875e-06
18533.8	0.00164		18539.5	0.00465		18533.8	5.18095e-06
18534	0.00185		18539.8	0.00546		18534	4.94042e-06
18534.2	0.00207		18540	0.00633		18534.2	4.66432e-06
18534.4	0.0023		18540.2	0.00724		18534.4	4.36083e-06
18534.7	0.00253		18540.5	0.0082		18534.7	4.03882e-06
18534.9	0.00275		18540.7	0.00916		18534.9	3.70747e-06
18535.1	0.00296		18540.9	0.01012		18535.1	3.37592e-06
18535.3	0.00317		18541.2	0.01104		18535.3	3.053e-06
18535.5	0.00336		18541.4	0.0119		18535.5	2.74696e-06
18535.8	0.00353		18541.6	0.01268		18535.8	2.46531e-06
18536	0.00368		18541.9	0.01334		18536	2.2147e-06
18536.2	0.00382		18542.1	0.01386		18536.2	2.00085e-06
18536.4	0.00394		18542.4	0.01424		18536.4	1.82853e-06
18536.6	0.00404		18542.6	0.01444		18536.6	1.70159e-06
18536.9	0.00414		18542.8	0.01448		18536.9	1.62297e-06
18537.1	0.00423		18543.1	0.01433		18537.1	1.59476e-06
18537.3	0.00433		18543.3	0.01402		18537.3	1.61822e-06
18537.5	0.00443		18543.5	0.01355		18537.5	1.69386e-06
18537.7	0.00455		18543.8	0.01294		18537.7	1.82143e-06
18538	0.00469		18544	0.0122		18538	1.99998e-06
18538.2	0.00487		18544.2	0.01137		18538.2	2.22795e-06
18538.4	0.00507		18544.5	0.01046		18538.4	2.50333e-06
18538.6	0.00531		18544.7	0.00951		18538.6	2.82393e-06
18538.8	0.0056		18545	0.00855		18538.8	3.18784e-06
18539	0.00591		18545.2	0.00758		18539	3.59417e-06
18539.3	0.00626		18545.4	0.00665		18539.3	4.04417e-06
18539.5	0.00664		18545.7	0.00576		18539.5	4.5428e-06
18539.7	0.00704		18545.9	0.00493		18539.7	5.10106e-06
18539.9	0.00744		18546.1	0.00416		18539.9	5.73906e-06
18540.1	0.00783		18546.4	0.00348		18540.1	6.49023e-06
18540.4	0.00821		18546.6	0.00287		18540.4	7.40681e-06
18540.6	0.00855		18546.8	0.00234		18540.6	8.56693e-06
18540.8	0.00885		18547.1	0.00188		18540.8	1.00836e-05
18541	0.00908		18547.3	0.0015		18541	1.21157e-05
18541.2	0.00925		18547.5	0.00117		18541.2	1.48817e-05
18541.5	0.00934		18547.8	0.00091184		18541.5	1.86753e-05
18541.7	0.00934		18548	0.000699093		18541.7	2.38845e-05
18541.9	0.00925		18548.3	0.000529532		18541.9	3.10118e-05
18542.1	0.00908		18548.5	0.000396304		18542.1	4.06971e-05
18542.3	0.00882		18548.7	0.000293106		18542.3	5.3741e-05
18542.6	0.00848		18549	0.000214313		18542.6	7.11278e-05
18542.8	0.00808		18549.2	0.000155041		18542.8	9.40455e-05
18543	0.00761		18549.4	0.000111159		18543	0.000123902
18543.2	0.0071		18549.7	7.92581e-05		18543.2	0.000162332
18543.4	0.00655		18549.9	5.65948e-05		18543.4	0.000211194
18543.7	0.00598		18550.1	4.10229e-05		18543.7	0.000272554
18543.9	0.00541		18550.4	3.09161e-05		18543.9	0.000348645
18544.1	0.00484		18550.6	2.50939e-05		18544.1	0.000441815
18544.3	0.00428		18550.9	2.27531e-05		18544.3	0.000554444
18544.5	0.00375		18551.1	2.34072e-05		18544.5	0.00068884
18544.7	0.00325		18551.3	2.68361e-05		18544.7	0.000847111
18545	0.00278		18551.6	3.30438e-05		18545	0.00103
18545.2	0.00236		18551.8	4.22262e-05		18545.2	0.00124
18545.4	0.00198		18552	5.47445e-05		18545.4	0.00148
18545.6	0.00165		18552.3	7.11055e-05		18545.6	0.00175
18545.8	0.00135		18552.5	9.19464e-05		18545.8	0.00204
18546.1	0.0011		18552.7	0.000118024		18546.1	0.00235
18546.3	0.000884096		18553	0.000150208		18546.3	0.00269
18546.5	0.000703707		18553.2	0.000189483		18546.5	0.00304
18546.7	0.000554219		18553.5	0.00023695		18546.7	0.0034
18546.9	0.000431886		18553.7	0.000293846		18546.9	0.00376
18547.2	0.000333009		18553.9	0.000361571		18547.2	0.00411
18547.4	0.000254066		18554.2	0.000441724		18547.4	0.00446
18547.6	0.000191798		18554.4	0.000536161		18547.6	0.00478
18547.8	0.000143268		18554.6	0.000647056		18547.8	0.00506
18548	0.000105894		18554.9	0.000776978		18548	0.00531
18548.3	7.745e-05		18555.1	0.000928961		18548.3	0.00552
18548.5	5.60543e-05		18555.3	0.00111		18548.5	0.00566
18548.7	4.01474e-05		18555.6	0.00131		18548.7	0.00576
18548.9	2.84586e-05		18555.8	0.00156		18548.9	0.00579
18549.1	1.99695e-05		18556.1	0.00184		18549.1	0.00576
18549.4	1.38777e-05		18556.3	0.00216		18549.4	0.00566
18549.6	9.56122e-06		18556.5	0.00254		18549.6	0.00552
18549.8	6.546e-06		18556.8	0.00298		18549.8	0.00531
18550	4.47765e-06		18557	0.00347		18550	0.00506
18550.2	3.09716e-06		18557.2	0.00404		18550.2	0.00478
18550.4	2.22132e-06		18557.5	0.00467		18550.4	0.00446
18550.7	1.72738e-06		18557.7	0.00536		18550.7	0.00412
18550.9	1.54177e-06		18557.9	0.00613		18550.9	0.00376
18551.1	1.63268e-06		18558.2	0.00695		18551.1	0.0034
18551.3	2.006e-06		18558.4	0.00782		18551.3	0.00304
18551.5	2.70458e-06		18558.7	0.00872		18551.5	0.0027
18551.8	3.81036e-06		18558.9	0.00965		18551.8	0.00237
18552	5.44937e-06		18559.1	0.01057		18552	0.00206
18552.2	7.79924e-06		18559.4	0.01146		18552.2	0.00178
18552.4	1.10991e-05		18559.6	0.0123		18552.4	0.00153
18552.6	1.56616e-05		18559.8	0.01306		18552.6	0.00131
18552.9	2.18863e-05		18560.1	0.01371		18552.9	0.00113
18553.1	3.02738e-05		18560.3	0.01424		18553.1	0.000985258
18553.3	4.14403e-05		18560.5	0.01462		18553.3	0.000878603
18553.5	5.61303e-05		18560.8	0.01484		18553.5	0.000812179
18553.7	7.52265e-05		18561	0.01488		18553.7	0.000787992
18554	9.97549e-05		18561.3	0.01476		18554	0.000808518
18554.2	0.000130883		18561.5	0.01446		18554.2	0.00087682
18554.4	0.000169908		18561.7	0.01399		18554.4	0.000996599
18554.6	0.000218235		18562	0.01338		18554.6	0.00117
18554.8	0.000277343		18562.2	0.01265		18554.8	0.00141
18555.1	0.000348728		18562.4	0.01181		18555.1	0.00171
18555.3	0.000433846		18562.7	0.01089		18555.3	0.00208
18555.5	0.000534026		18562.9	0.00993		18555.5	0.00253
18555.7	0.000650379		18563.1	0.00895		18555.7	0.00306
18555.9	0.000783696		18563.4	0.00797		18555.9	0.00367
18556.1	0.000934343		18563.6	0.00703		18556.1	0.00436
18556.4	0.0011		18563.8	0.00614		18556.4	0.00514
18556.6	0.00129		18564.1	0.00531		18556.6	0.00599
18556.8	0.00149		18564.3	0.00457		18556.8	0.00692
18557	0.0017		18564.6	0.00393		18557	0.0079
18557.2	0.00192		18564.8	0.00338		18557.2	0.00893
18557.5	0.00215		18565	0.00294		18557.5	0.00999
18557.7	0.00237		18565.3	0.0026		18557.7	0.01105
18557.9	0.0026		18565.5	0.00238		18557.9	0.0121
18558.1	0.00282		18565.7	0.00225		18558.1	0.0131
18558.3	0.00302		18566	0.00224		18558.3	0.01404
18558.6	0.0032		18566.2	0.00232		18558.6	0.01489
18558.8	0.00336		18566.4	0.0025		18558.8	0.01562
18559	0.00349		18566.7	0.00278		18559	0.01622
18559.2	0.00358		18566.9	0.00314		18559.2	0.01666
18559.4	0.00364		18567.2	0.0036		18559.4	0.01692
18559.7	0.00366		18567.4	0.00414		18559.7	0.01702
18559.9	0.00364		18567.6	0.00477		18559.9	0.01693
18560.1	0.00359		18567.9	0.00548		18560.1	0.01666
18560.3	0.00349		18568.1	0.00626		18560.3	0.01622
18560.5	0.00337		18568.3	0.00711		18560.5	0.01563
18560.8	0.00321		18568.6	0.00803		18560.8	0.0149
18561	0.00303		18568.8	0.00902		18561	0.01405
18561.2	0.00283		18569	0.01007		18561.2	0.01311
18561.4	0.00262		18569.3	0.01117		18561.4	0.0121
18561.6	0.00239		18569.5	0.01233		18561.6	0.01106
18561.8	0.00216		18569.8	0.01353		18561.8	0.00999
18562.1	0.00194		18570	0.01477		18562.1	0.00894
18562.3	0.00172		18570.2	0.01603		18562.3	0.00791
18562.5	0.00151		18570.5	0.0173		18562.5	0.00692
18562.7	0.00131		18570.7	0.01856		18562.7	0.006
18562.9	0.00112		18570.9	0.0198		18562.9	0.00514
18563.2	0.000955122		18571.2	0.02099		18563.2	0.00436
18563.4	0.000804374		18571.4	0.0221		18563.4	0.00366
18563.6	0.000670961		18571.6	0.02311		18563.6	0.00304
18563.8	0.000554581		18571.9	0.02398		18563.8	0.0025
18564	0.000454509		18572.1	0.02468		18564	0.00204
18564.3	0.000369699		18572.4	0.0252		18564.3	0.00164
18564.5	0.000298886		18572.6	0.0255		18564.5	0.00132
18564.7	0.000240676		18572.8	0.02557		18564.7	0.00104
18564.9	0.000193619		18573.1	0.0254		18564.9	0.000824512
18565.1	0.000156278		18573.3	0.02498		18565.1	0.00064817
18565.4	0.000127276		18573.5	0.02432		18565.4	0.000509258
18565.6	0.000105323		18573.8	0.02343		18565.6	0.000401711
18565.8	8.92458e-05		18574	0.02233		18565.8	0.000320042
18566	7.79905e-05		18574.2	0.02105		18566	0.00025939
18566.2	7.06273e-05		18574.5	0.01962		18566.2	0.000215532
18566.5	6.63448e-05		18574.7	0.01809		18566.5	0.000184858
18566.7	6.44407e-05		18575	0.01648		18566.7	0.000164324
18566.9	6.43117e-05		18575.2	0.01485		18566.9	0.000151404
18567.1	6.54414e-05		18575.4	0.01322		18567.1	0.000144019
18567.3	6.73895e-05		18575.7	0.01163		18567.3	0.000140481
18567.5	6.97831e-05		18575.9	0.01011		18567.5	0.000139438
18567.8	7.23078e-05		18576.1	0.00869		18567.8	0.000139813
18568	7.47025e-05		18576.4	0.00738		18568	0.000140768
18568.2	7.67545e-05		18576.6	0.00619		18568.2	0.000141666
18568.4	7.82965e-05		18576.8	0.00513		18568.4	0.000142033
18568.6	7.92038e-05		18577.1	0.0042		18568.6	0.000141541
18568.9	7.93924e-05		18577.3	0.0034		18568.9	0.000139978
18569.1	7.88168e-05		18577.6	0.00271		18569.1	0.000137239
18569.3	7.74674e-05		18577.8	0.00214		18569.3	0.0001333
18569.5	7.53672e-05		18578	0.00167		18569.5	0.000128211
18569.7	7.2568e-05		18578.3	0.00129		18569.7	0.000122076
18570	6.91459e-05		18578.5	0.000980126		18570	0.000115044
18570.2	6.51954e-05		18578.7	0.000737745		18570.2	0.000107293
18570.4	6.08247e-05		18579	0.000549339		18570.4	9.90189e-05
18570.6	5.61491e-05		18579.2	0.000405243		18570.6	9.0423e-05
18570.8	5.1286e-05		18579.4	0.000297015		18570.8	8.17033e-05
18571.1	4.63493e-05		18579.7	0.000217489		18571.1	7.3045e-05
18571.3	4.14451e-05		18579.9	0.000160757		18571.3	6.46138e-05
18571.5	3.66682e-05		18580.2	0.000122097		18571.5	5.6551e-05
18571.7	3.20991e-05		18580.4	9.78641e-05		18571.7	4.89705e-05
18571.9	2.78029e-05		18580.6	8.53684e-05		18571.9	4.19574e-05
18572.2	2.38278e-05		18580.9	8.27401e-05		18572.2	3.55684e-05
18572.4	2.02065e-05		18581.1	8.87994e-05		18572.4	2.98342e-05
18572.6	1.6956e-05		18581.3	0.000102929		18572.6	2.47615e-05
18572.8	1.40804e-05		18581.6	0.000124952		18572.8	2.03375e-05
18573	1.15719e-05		18581.8	0.00015502		18573	1.65336e-05
18573.2	9.41372e-06		18582	0.000193501		18573.2	1.33099e-05
18573.5	7.58212e-06		18582.3	0.000240871		18573.5	1.06198e-05
18573.7	6.04865e-06		18582.5	0.000297611		18573.7	8.41394e-06
18573.9	4.7822e-06		18582.7	0.000364103		18573.9	6.64466e-06
18574.1	3.75075e-06		18583	0.000440533		18574.1	5.26999e-06
18574.3	2.92287e-06		18583.2	0.000526799		18574.3	4.2578e-06
18574.6	2.26887e-06		18583.5	0.000622432		18574.6	3.59037e-06
18574.8	1.76173e-06		18583.7	0.000726529		18574.8	3.26954e-06
18575	1.37781e-06		18583.9	0.000837723		18575	3.323e-06
18575.2	1.0974e-06		18584.2	0.000954166		18575.2	3.81215e-06
18575.4	9.05297e-07		18584.4	0.00107		18575.4	4.84209e-06
18575.7	7.91391e-07		18584.6	0.00119		18575.7	6.5742e-06
18575.9	7.51553e-07		18584.9	0.00131		18575.9	9.24201e-06
18576.1	7.88847e-07		18585.1	0.00142		18576.1	1.31707e-05
18576.3	9.15348e-07		18585.3	0.00152		18576.3	1.88004e-05
18576.5	1.15473e-06		18585.6	0.00161		18576.5	2.67137e-05
18576.8	1.54592e-06		18585.8	0.00169		18576.8	3.7667e-05
18577	2.14802e-06		18586.1	0.00174		18577	5.26239e-05
18577.2	3.04695e-06		18586.3	0.00178		18577.2	7.27915e-05
18577.4	4.36393e-06		18586.5	0.0018		18577.4	9.96546e-05
18577.6	6.26629e-06		18586.8	0.0018		18577.6	0.000135008
18577.9	8.98076e-06		18587	0.00178		18577.9	0.000180979
18578.1	1.28095e-05		18587.2	0.00175		18578.1	0.000240042
18578.3	1.81488e-05		18587.5	0.0017		18578.3	0.000315012
18578.5	2.55103e-05		18587.7	0.00164		18578.5	0.000409019
18578.7	3.55439e-05		18587.9	0.00157		18578.7	0.000525454
18578.9	4.90625e-05		18588.2	0.00149		18578.9	0.00066788
18579.2	6.70654e-05		18588.4	0.00141		18579.2	0.000839914
18579.4	9.07603e-05		18588.7	0.00134		18579.4	0.00105
18579.6	0.00012158		18588.9	0.00127		18579.6	0.00129
18579.8	0.000161194		18589.1	0.00121		18579.8	0.00157
18580	0.000211502		18589.4	0.00115		18580	0.00189
18580.3	0.000274627		18589.6	0.00111		18580.3	0.00225
18580.5	0.000352876		18589.8	0.00108		18580.5	0.00266
18580.7	0.00044869		18590.1	0.00106		18580.7	0.0031
18580.9	0.000564571		18590.3	0.00105		18580.9	0.00358
18581.1	0.000702987		18590.5	0.00106		18581.1	0.00409
18581.4	0.000866255		18590.8	0.00107		18581.4	0.00462
18581.6	0.00106		18591	0.0011		18581.6	0.00517
18581.8	0.00128		18591.3	0.00114		18581.8	0.00572
18582	0.00152		18591.5	0.00119		18582	0.00627
18582.2	0.0018		18591.7	0.00127		18582.2	0.00679
18582.5	0.00211		18592	0.00137		18582.5	0.00728
18582.7	0.00244		18592.2	0.0015		18582.7	0.00771
18582.9	0.00281		18592.4	0.00168		18582.9	0.00809
18583.1	0.00319		18592.7	0.00191		18583.1	0.0084
18583.3	0.0036		18592.9	0.00221		18583.3	0.00863
18583.6	0.00402		18593.1	0.00259		18583.6	0.00877
18583.8	0.00445		18593.4	0.00307		18583.8	0.00882
18584	0.00489		18593.6	0.00368		18584	0.00877
18584.2	0.00533		18593.9	0.00442		18584.2	0.00863
18584.4	0.00577		18594.1	0.00531		18584.4	0.00841
18584.6	0.00622		18594.3	0.00637		18584.6	0.0081
18584.9	0.00666		18594.6	0.00761		18584.9	0.00772
18585.1	0.00711		18594.8	0.00903		18585.1	0.00728
18585.3	0.00756		18595	0.01063		18585.3	0.0068
18585.5	0.00802		18595.3	0.01239		18585.5	0.00628
18585.7	0.00851		18595.5	0.01431		18585.7	0.00574
18586	0.00903		18595.7	0.01634		18586	0.00519
18586.2	0.00958		18596	0.01846		18586.2	0.00464
18586.4	0.01019		18596.2	0.02061		18586.4	0.00411
18586.6	0.01085		18596.5	0.02275		18586.6	0.0036
18586.8	0.01158		18596.7	0.02481		18586.8	0.00312
18587.1	0.01237		18596.9	0.02674		18587.1	0.00268
18587.3	0.01324		18597.2	0.02847		18587.3	0.00228
18587.5	0.01416		18597.4	0.02995		18587.5	0.00192
18587.7	0.01514		18597.6	0.03112		18587.7	0.0016
18587.9	0.01615		18597.9	0.03194		18587.9	0.00132
18588.2	0.01719		18598.1	0.03238		18588.2	0.00108
18588.4	0.01822		18598.3	0.03243		18588.4	0.000876984
18588.6	0.01921		18598.6	0.03208		18588.6	0.000706056
18588.8	0.02014		18598.8	0.03135		18588.8	0.000564405
18589	0.02098		18599.1	0.03026		18589	0.000448386
18589.3	0.0217		18599.3	0.02886		18589.3	0.000354416
18589.5	0.02226		18599.5	0.02718		18589.5	0.000279094
18589.7	0.02265		18599.8	0.0253		18589.7	0.000219297
18589.9	0.02284		18600	0.02327		18589.9	0.000172224
18590.1	0.02282		18600.2	0.02115		18590.1	0.000135429
18590.3	0.02259		18600.5	0.01901		18590.3	0.000106823
18590.6	0.02215		18600.7	0.0169		18590.6	8.46541e-05
18590.8	0.0215		18600.9	0.01488		18590.8	6.7488e-05
18591	0.02066		18601.2	0.013		18591	5.41695e-05
18591.2	0.01966		18601.4	0.0113		18591.2	4.37861e-05
18591.4	0.01852		18601.6	0.0098		18591.4	3.56292e-05
18591.7	0.01727		18601.9	0.00854		18591.7	2.91581e-05
18591.9	0.01593		18602.1	0.00754		18591.9	2.39662e-05
18592.1	0.01455		18602.4	0.0068		18592.1	1.97519e-05
18592.3	0.01315		18602.6	0.00634		18592.3	1.62937e-05
18592.5	0.01176		18602.8	0.00616		18592.5	1.34301e-05
18592.8	0.01041		18603.1	0.00627		18592.8	1.10431e-05
18593	0.00913		18603.3	0.00667		18593	9.04584e-06
18593.2	0.00792		18603.5	0.00737		18593.2	7.37315e-06
18593.4	0.0068		18603.8	0.00834		18593.4	5.97478e-06
18593.6	0.00578		18604	0.00959		18593.6	4.81056e-06
18593.9	0.00486		18604.2	0.0111		18593.9	3.84724e-06
18594.1	0.00405		18604.5	0.01285		18594.1	3.05638e-06
18594.3	0.00334		18604.7	0.01481		18594.3	2.4131e-06
18594.5	0.00273		18605	0.01695		18594.5	1.89532e-06
18594.7	0.00222		18605.2	0.01923		18594.7	1.48336e-06
18595	0.00178		18605.4	0.02159		18595	1.15976e-06
18595.2	0.00142		18605.7	0.02397		18595.2	9.09141e-07
18595.4	0.00113		18605.9	0.02631		18595.4	7.18106e-07
18595.6	0.000893527		18606.1	0.02855		18595.6	5.75207e-07
18595.8	0.000705405		18606.4	0.03062		18595.8	4.70837e-07
18596	0.000558121		18606.6	0.03245		18596	3.97136e-07
18596.3	0.000444717		18606.8	0.03397		18596.3	3.47889e-07
18596.5	0.000359071		18607.1	0.03515		18596.5	3.18429e-07
18596.7	0.000295901		18607.3	0.03595		18596.7	3.05549e-07
18596.9	0.000250726		18607.6	0.03633		18596.9	3.07433e-07
18597.1	0.000219807		18607.8	0.03628		18597.1	3.23613e-07
18597.4	0.000200066		18608	0.03582		18597.4	3.5496e-07
18597.6	0.000189001		18608.3	0.03496		18597.6	4.03688e-07
18597.8	0.000184604		18608.5	0.03374		18597.8	4.73391e-07
18598	0.000185278		18608.7	0.0322		18598	5.69082e-07
18598.2	0.000189773		18609	0.03039		18598.2	6.9724e-07
18598.5	0.000197123		18609.2	0.02839		18598.5	8.65834e-07
18598.7	0.000206597		18609.4	0.02626		18598.7	1.08432e-06
18598.9	0.000217667		18609.7	0.02406		18598.9	1.36356e-06
18599.1	0.000229975		18609.9	0.02186		18599.1	1.71571e-06
18599.3	0.000243319		18610.2	0.01971		18599.3	2.15396e-06
18599.6	0.000257642		18610.4	0.01769		18599.6	2.69218e-06
18599.8	0.000273033		18610.6	0.01582		18599.8	3.34445e-06
18600	0.000289731		18610.9	0.01416		18600	4.12445e-06
18600.2	0.000308142		18611.1	0.01273		18600.2	5.04473e-06
18600.4	0.000328859		18611.3	0.01156		18600.4	6.11589e-06
18600.7	0.000352695		18611.6	0.01068		18600.7	7.34572e-06
18600.9	0.000380717		18611.8	0.01009		18600.9	8.73834e-06
18601.1	0.000414286		18612	0.00981		18601.1	1.02934e-05
18601.3	0.000455105		18612.3	0.00983		18601.3	1.20057e-05
18601.5	0.000505259		18612.5	0.01016		18601.5	1.38648e-05
18601.7	0.000567256		18612.8	0.0108		18601.7	1.58555e-05
18602	0.000644046		18613	0.01174		18602	1.79586e-05
18602.2	0.00073903		18613.2	0.01296		18602.2	2.01535e-05
18602.4	0.000856039		18613.5	0.01446		18602.4	2.24206e-05
18602.6	0.000999272		18613.7	0.01621		18602.6	2.47465e-05
18602.8	0.00117		18613.9	0.0182		18602.8	2.71305e-05
18603.1	0.00138		18614.2	0.02039		18603.1	2.95936e-05
18603.3	0.00163		18614.4	0.02276		18603.3	3.21903e-05
18603.5	0.00192		18614.6	0.02527		18603.5	3.50244e-05
18603.7	0.00227		18614.9	0.02789		18603.7	3.82687e-05
18603.9	0.00266		18615.1	0.03058		18603.9	4.21899e-05
18604.2	0.0031		18615.4	0.03328		18604.2	4.71808e-05
18604.4	0.00359		18615.6	0.03595		18604.4	5.37975e-05
18604.6	0.00414		18615.8	0.03855		18604.6	6.28068e-05
18604.8	0.00473		18616.1	0.04101		18604.8	7.52402e-05
18605	0.00535		18616.3	0.0433		18605	9.24572e-05
18605.3	0.00601		18616.5	0.04535		18605.3	0.000116216
18605.5	0.00669		18616.8	0.04712		18605.5	0.000148751
18605.7	0.00737		18617	0.04856		18605.7	0.000192852
18605.9	0.00804		18617.2	0.04963		18605.9	0.000251939
18606.1	0.00869		18617.5	0.0503		18606.1	0.000330138
18606.4	0.00929		18617.7	0.05055		18606.4	0.000432328
18606.6	0.00984		18617.9	0.05035		18606.6	0.00056417
18606.8	0.01031		18618.2	0.0497		18606.8	0.000732095
18607	0.01069		18618.4	0.04862		18607	0.000943241
18607.2	0.01097		18618.7	0.04711		18607.2	0.00121
18607.4	0.01114		18618.9	0.04522		18607.4	0.00153
18607.7	0.01119		18619.1	0.04298		18607.7	0.00191
18607.9	0.01113		18619.4	0.04045		18607.9	0.00238
18608.1	0.01095		18619.6	0.03768		18608.1	0.00292
18608.3	0.01067		18619.8	0.03475		18608.3	0.00356
18608.5	0.01027		18620.1	0.0317		18608.5	0.00429
18608.8	0.0098		18620.3	0.02862		18608.8	0.00511
18609	0.00924		18620.5	0.02556		18609	0.00603
18609.2	0.00862		18620.8	0.02258		18609.2	0.00703
18609.4	0.00797		18621	0.01973		18609.4	0.00812
18609.6	0.00728		18621.3	0.01705		18609.6	0.00928
18609.9	0.00659		18621.5	0.01457		18609.9	0.01049
18610.1	0.0059		18621.7	0.01231		18610.1	0.01173
18610.3	0.00522		18622	0.01029		18610.3	0.01298
18610.5	0.00458		18622.2	0.00851		18610.5	0.01421
18610.7	0.00398		18622.4	0.00695		18610.7	0.01539
18611	0.00342		18622.7	0.00563		18611	0.01649
18611.2	0.00291		18622.9	0.00451		18611.2	0.01749
18611.4	0.00245		18623.1	0.00359		18611.4	0.01835
18611.6	0.00205		18623.4	0.00285		18611.6	0.01904
18611.8	0.00169		18623.6	0.00225		18611.8	0.01956
18612.1	0.00139		18623.9	0.0018		18612.1	0.01987
18612.3	0.00113		18624.1	0.00146		18612.3	0.01998
18612.5	0.000911297		18624.3	0.00122		18612.5	0.01987
18612.7	0.000730513		18624.6	0.00107		18612.7	0.01956
18612.9	0.000582041		18624.8	0.000993055		18612.9	0.01904
18613.1	0.000461407		18625	0.00097862		18613.1	0.01835
18613.4	0.000364378		18625.3	0.00102		18613.4	0.01749
18613.6	0.000287074		18625.5	0.0011		18613.6	0.01649
18613.8	0.000226027		18625.7	0.00123		18613.8	0.01539
18614	0.000178215		18626	0.00139		18614	0.01421
18614.2	0.000141061		18626.2	0.00158		18614.2	0.01298
18614.5	0.000112416		18626.5	0.0018		18614.5	0.01173
18614.7	9.05177e-05		18626.7	0.00203		18614.7	0.01048
18614.9	7.39537e-05		18626.9	0.00229		18614.9	0.00928
18615.1	6.16067e-05		18627.2	0.00256		18615.1	0.00812
18615.3	5.26082e-05		18627.4	0.00285		18615.3	0.00703
18615.6	4.6291e-05		18627.6	0.00314		18615.6	0.00603
18615.8	4.21468e-05		18627.9	0.00345		18615.8	0.00511
18616	3.97884e-05		18628.1	0.00376		18616	0.00429
18616.2	3.89176e-05		18628.3	0.00409		18616.2	0.00357
18616.4	3.9299e-05		18628.6	0.00443		18616.4	0.00294
18616.7	4.07384e-05		18628.8	0.00479		18616.7	0.0024
18616.9	4.3067e-05		18629.1	0.00516		18616.9	0.00195
18617.1	4.61286e-05		18629.3	0.00555		18617.1	0.00158
18617.3	4.97717e-05		18629.5	0.00597		18617.3	0.00129
18617.5	5.38441e-05		18629.8	0.0064		18617.5	0.00107
18617.7	5.81908e-05		18630	0.00686		18617.7	0.000909055
18618	6.26539e-05		18630.2	0.00734		18618	0.000816687
18618.2	6.70744e-05		18630.5	0.00784		18618.2	0.000787334
18618.4	7.12957e-05		18630.7	0.00834		18618.4	0.000822318
18618.6	7.51684e-05		18630.9	0.00884		18618.6	0.000925336
18618.8	7.85552e-05		18631.2	0.00932		18618.8	0.0011
18619.1	8.13369e-05		18631.4	0.00978		18619.1	0.00136
18619.3	8.34177e-05		18631.7	0.01019		18619.3	0.00172
18619.5	8.47312e-05		18631.9	0.01055		18619.5	0.00218
18619.7	8.52449e-05		18632.1	0.01083		18619.7	0.00276
18619.9	8.49652e-05		18632.4	0.01104		18619.9	0.00349
18620.2	8.39414e-05		18632.6	0.01115		18620.2	0.00437
18620.4	8.22699e-05		18632.8	0.01116		18620.4	0.00543
18620.6	8.00982e-05		18633.1	0.01108		18620.6	0.00667
18620.8	7.76306e-05		18633.3	0.0109		18620.8	0.00812
18621	7.51348e-05		18633.5	0.01063		18621	0.00979
18621.3	7.29507e-05		18633.8	0.01028		18621.3	0.01167
18621.5	7.15023e-05		18634	0.00986		18621.5	0.01376
18621.7	7.13138e-05		18634.3	0.00939		18621.7	0.01606
18621.9	7.30284e-05		18634.5	0.00887		18621.9	0.01855
18622.1	7.7433e-05		18634.7	0.00834		18622.1	0.02119
18622.4	8.54846e-05		18635	0.00779		18622.4	0.02395
18622.6	9.83418e-05		18635.2	0.00725		18622.6	0.02679
18622.8	0.000117396		18635.4	0.00673		18622.8	0.02964
18623	0.000144302		18635.7	0.00623		18623	0.03245
18623.2	0.000181007		18635.9	0.00576		18623.2	0.03515
18623.4	0.000229769		18636.1	0.00533		18623.4	0.03768
18623.7	0.000293168		18636.4	0.00493		18623.7	0.03995
18623.9	0.000374104		18636.6	0.00456		18623.9	0.04192
18624.1	0.000475769		18636.8	0.00423		18624.1	0.04351
18624.3	0.000601611		18637.1	0.00393		18624.3	0.04469
18624.5	0.000755269		18637.3	0.00366		18624.5	0.04541
18624.8	0.000940492		18637.6	0.00341		18624.8	0.04565
18625	0.00116		18637.8	0.00318		18625	0.04541
18625.2	0.00142		18638	0.00298		18625.2	0.04469
18625.4	0.00172		18638.3	0.0028		18625.4	0.04352
18625.6	0.00207		18638.5	0.00264		18625.6	0.04193
18625.9	0.00247		18638.7	0.0025		18625.9	0.03998
18626.1	0.00291		18639	0.00239		18626.1	0.03771
18626.3	0.00341		18639.2	0.0023		18626.3	0.0352
18626.5	0.00397		18639.4	0.00225		18626.5	0.03251
18626.7	0.00458		18639.7	0.00221		18626.7	0.02971
18627	0.00524		18639.9	0.00221		18627	0.02687
18627.2	0.00597		18640.2	0.00224		18627.2	0.02404
18627.4	0.00676		18640.4	0.0023		18627.4	0.0213
18627.6	0.00762		18640.6	0.00238		18627.6	0.01868
18627.8	0.00855		18640.9	0.00249		18627.8	0.01621
18628.1	0.00956		18641.1	0.00262		18628.1	0.01394
18628.3	0.01065		18641.3	0.00277		18628.3	0.01187
18628.5	0.01184		18641.6	0.00295		18628.5	0.01001
18628.7	0.01314		18641.8	0.00316		18628.7	0.00837
18628.9	0.01456		18642	0.0034		18628.9	0.00695
18629.1	0.0161		18642.3	0.00369		18629.1	0.00573
18629.4	0.01778		18642.5	0.00403		18629.4	0.00469
18629.6	0.0196		18642.8	0.00445		18629.6	0.00382
18629.8	0.02157		18643	0.00497		18629.8	0.00311
18630	0.02368		18643.2	0.00563		18630	0.00252
18630.2	0.02592		18643.5	0.00646		18630.2	0.00205
18630.5	0.02827		18643.7	0.00749		18630.5	0.00167
18630.7	0.0307		18643.9	0.00877		18630.7	0.00137
18630.9	0.03318		18644.2	0.01034		18630.9	0.00114
18631.1	0.03565		18644.4	0.01225		18631.1	0.000951646
18631.3	0.03808		18644.6	0.01453		18631.3	0.000805477
18631.6	0.04039		18644.9	0.0172		18631.6	0.000689603
18631.8	0.04254		18645.1	0.02029		18631.8	0.000596665
18632	0.04444		18645.4	0.0238		18632	0.000520855
18632.2	0.04605		18645.6	0.02772		18632.2	0.000457707
18632.4	0.04731		18645.8	0.032		18632.4	0.000403887
18632.7	0.04817		18646.1	0.0366		18632.7	0.000356982
18632.9	0.0486		18646.3	0.04143		18632.9	0.000315308
18633.1	0.04857		18646.5	0.0464		18633.1	0.000277741
18633.3	0.04807		18646.8	0.05139		18633.3	0.000243564
18633.5	0.04712		18647	0.05627		18633.5	0.000212349
18633.8	0.04572		18647.2	0.0609		18633.8	0.000183855
18634	0.04393		18647.5	0.06513		18634	0.000157954
18634.2	0.04177		18647.7	0.06882		18634.2	0.000134574
18634.4	0.03932		18648	0.07186		18634.4	0.000113664
18634.6	0.03663		18648.2	0.07414		18634.6	9.51719e-05
18634.8	0.03377		18648.4	0.07556		18634.8	7.90303e-05
18635.1	0.03081		18648.7	0.07609		18635.1	6.51596e-05
18635.3	0.02782		18648.9	0.07571		18635.3	5.34733e-05
18635.5	0.02486		18649.1	0.07444		18635.5	4.38924e-05
18635.7	0.02198		18649.4	0.07233		18635.7	3.63645e-05
18635.9	0.01922		18649.6	0.06946		18635.9	3.08879e-05
18636.2	0.01664		18649.8	0.06595		18636.2	2.75432e-05
18636.4	0.01425		18650.1	0.06192		18636.4	2.65298e-05
18636.6	0.01208		18650.3	0.05752		18636.6	2.8212e-05
18636.8	0.01013		18650.6	0.05291		18636.8	3.3175e-05
18637	0.00841		18650.8	0.04823		18637	4.22927e-05
18637.3	0.0069		18651	0.04363		18637.3	5.68088e-05
18637.5	0.0056		18651.3	0.03924		18637.5	7.84335e-05
18637.7	0.0045		18651.5	0.03518		18637.7	0.000109455
18637.9	0.00358		18651.7	0.03155		18637.9	0.000152866
18638.1	0.00282		18652	0.02843		18638.1	0.000212498
18638.4	0.00219		18652.2	0.02587		18638.4	0.000293167
18638.6	0.00169		18652.4	0.0239		18638.6	0.000400812
18638.8	0.00129		18652.7	0.02255		18638.8	0.000542619
18639	0.000971484		18652.9	0.02181		18639	0.000727119
18639.2	0.00072495		18653.2	0.02165		18639.2	0.000964238
18639.5	0.000535338		18653.4	0.02204		18639.5	0.00127
18639.7	0.000391251		18653.6	0.02292		18639.7	0.00164
18639.9	0.000283084		18653.9	0.02422		18639.9	0.00211
18640.1	0.000202897		18654.1	0.02587		18640.1	0.00268
18640.3	0.000144253		18654.3	0.02778		18640.3	0.00337
18640.5	0.000102035		18654.6	0.02984		18640.5	0.0042
18640.8	7.22651e-05		18654.8	0.03198		18640.8	0.00517
18641	5.19343e-05		18655	0.03407		18641	0.00629
18641.2	3.88544e-05		18655.3	0.03603		18641.2	0.00759
18641.4	3.15352e-05		18655.5	0.03777		18641.4	0.00905
18641.6	2.90912e-05		18655.7	0.0392		18641.6	0.01067
18641.9	3.11801e-05		18656	0.04025		18641.9	0.01246
18642.1	3.79717e-05		18656.2	0.04087		18642.1	0.01438
18642.3	5.01486e-05		18656.5	0.04102		18642.3	0.01644
18642.5	6.89345e-05		18656.7	0.0407		18642.5	0.01858
18642.7	9.61503e-05		18656.9	0.03989		18642.7	0.02078
18643	0.000134292		18657.2	0.03864		18643	0.023
18643.2	0.00018663		18657.4	0.03697		18643.2	0.02519
18643.4	0.000257311		18657.6	0.03495		18643.4	0.02729
18643.6	0.000351477		18657.9	0.03264		18643.6	0.02925
18643.8	0.000475359		18658.1	0.0301		18643.8	0.03102
18644.1	0.00063636		18658.3	0.02743		18644.1	0.03255
18644.3	0.000843093		18658.6	0.02468		18644.3	0.03379
18644.5	0.00111		18658.8	0.02194		18644.5	0.03471
18644.7	0.00143		18659.1	0.01926		18644.7	0.03528
18644.9	0.00184		18659.3	0.0167		18644.9	0.03547
18645.2	0.00234		18659.5	0.01431		18645.2	0.03529
18645.4	0.00294		18659.8	0.01211		18645.4	0.03474
18645.6	0.00366		18660	0.01012		18645.6	0.03384
18645.8	0.0045		18660.2	0.00835		18645.8	0.03261
18646	0.00548		18660.5	0.00681		18646	0.03109
18646.2	0.0066		18660.7	0.00548		18646.2	0.02933
18646.5	0.00787		18660.9	0.00436		18646.5	0.02737
18646.7	0.00928		18661.2	0.00342		18646.7	0.02528
18646.9	0.01083		18661.4	0.00266		18646.9	0.0231
18647.1	0.0125		18661.7	0.00204		18647.1	0.02088
18647.3	0.01428		18661.9	0.00154		18647.3	0.01868
18647.6	0.01614		18662.1	0.00115		18647.6	0.01653
18647.8	0.01805		18662.4	0.000850867		18647.8	0.01448
18648	0.01998		18662.6	0.000620651		18648	0.01254
18648.2	0.02187		18662.8	0.000447197		18648.2	0.01075
18648.4	0.02369		18663.1	0.0003183		18648.4	0.00912
18648.7	0.0254		18663.3	0.000223817		18648.7	0.00766
18648.9	0.02693		18663.5	0.000155493		18648.9	0.00636
18649.1	0.02826		18663.8	0.000106749		18649.1	0.00522
18649.3	0.02934		18664	7.24368e-05		18649.3	0.00425
18649.5	0.03014		18664.3	4.86016e-05		18649.5	0.00342
18649.8	0.03063		18664.5	3.22606e-05		18649.8	0.00272
18650	0.0308		18664.7	2.12019e-05		18650	0.00214
18650.2	0.03065		18665	1.38125e-05		18650.2	0.00167
18650.4	0.03018		18665.2	8.93563e-06		18650.4	0.00129
18650.6	0.02941		18665.4	5.75507e-06		18650.6	0.00098116
18650.9	0.02836		18665.7	3.70423e-06		18650.9	0.000740621
18651.1	0.02706		18665.9	2.39626e-06		18651.1	0.000553171
18651.3	0.02555		18666.1	1.57175e-06		18651.3	0.000408819
18651.5	0.02388		18666.4	1.06031e-06		18651.5	0.000298963
18651.7	0.02209		18666.6	7.53286e-07		18651.7	0.000216335
18651.9	0.02022		18666.9	5.8493e-07		18651.9	0.000154906
18652.2	0.01834		18667.1	5.20015e-07		18652.2	0.000109766
18652.4	0.01646		18667.3	5.46506e-07		18652.4	7.69801e-05
18652.6	0.01464		18667.6	6.72185e-07		18652.6	5.3444e-05
18652.8	0.0129		18667.8	9.24611e-07		18652.8	3.6749e-05
18653	0.01126		18668	1.35412e-06		18653	2.50539e-05
18653.3	0.00975		18668.3	2.03981e-06		18653.3	1.69728e-05
18653.5	0.00839		18668.5	3.09874e-06		18653.5	1.14786e-05
18653.7	0.00716		18668.7	4.69857e-06		18653.7	7.82291e-06
18653.9	0.00608		18669	7.0741e-06		18653.9	5.47019e-06
18654.1	0.00515		18669.2	1.05479e-05		18654.1	4.04551e-06
18654.4	0.00434		18669.5	1.55553e-05		18654.4	3.29384e-06
18654.6	0.00367		18669.7	2.26737e-05		18654.6	3.04888e-06
18654.8	0.00311		18669.9	3.26547e-05		18654.8	3.20969e-06
18655	0.00265		18670.2	4.64597e-05		18655	3.7233e-06
18655.2	0.00227		18670.4	6.52939e-05		18655.2	4.57202e-06
18655.5	0.00197		18670.6	9.06391e-05		18655.5	5.7641e-06
18655.7	0.00173		18670.9	0.000124278		18655.7	7.32666e-06
18655.9	0.00155		18671.1	0.000168308		18655.9	9.3003e-06
18656.1	0.0014		18671.3	0.000225134		18656.1	1.17344e-05
18656.3	0.00128		18671.6	0.000297442		18656.3	1.46832e-05
18656.6	0.00119		18671.8	0.000388142		18656.6	1.82014e-05
18656.8	0.00111		18672	0.000500269		18656.8	2.23403e-05
18657	0.00104		18672.3	0.000636856		18657	2.71433e-05
18657.2	0.000984054		18672.5	0.000800763		18657.2	3.26417e-05
18657.4	0.000927839		18672.8	0.00099447		18657.4	3.88502e-05
18657.6	0.000873207		18673	0.00122		18657.6	4.5763e-05
18657.9	0.000818771		18673.2	0.00148		18657.9	5.33503e-05
18658.1	0.000763792		18673.5	0.00177		18658.1	6.15564e-05
18658.3	0.00070805		18673.7	0.00209		18658.3	7.02987e-05
18658.5	0.000651722		18673.9	0.00244		18658.5	7.94698e-05
18658.7	0.000595279		18674.2	0.00281		18658.7	8.89416e-05
18659	0.000539383		18674.4	0.00321		18659	9.85733e-05
18659.2	0.000484813		18674.6	0.00361		18659.2	0.000108223
18659.4	0.000432401		18674.9	0.00401		18659.4	0.000117765
18659.6	0.000382986		18675.1	0.0044		18659.6	0.000127112
18659.8	0.000337387		18675.4	0.00477		18659.8	0.000136246
18660.1	0.000296399		18675.6	0.00512		18660.1	0.000145252
18660.3	0.00026079		18675.8	0.00542		18660.3	0.000154372
18660.5	0.000231335		18676.1	0.00568		18660.5	0.000164058
18660.7	0.000208845		18676.3	0.00588		18660.7	0.000175051
18660.9	0.000194214		18676.5	0.00603		18660.9	0.000188467
18661.2	0.00018848		18676.8	0.00612		18661.2	0.000205905
18661.4	0.000192888		18677	0.00617		18661.4	0.000229581
18661.6	0.000208951		18677.2	0.00619		18661.6	0.000262481
18661.8	0.00023853		18677.5	0.00619		18661.8	0.000308532
18662	0.000283899		18677.7	0.0062		18662	0.000372804
18662.3	0.000347819		18678	0.00625		18662.3	0.00046172
18662.5	0.000433613		18678.2	0.00638		18662.5	0.000583282
18662.7	0.00054524		18678.4	0.00664		18662.7	0.000747282
18662.9	0.000687373		18678.7	0.00708		18662.9	0.0009655
18663.1	0.000865485		18678.9	0.00777		18663.1	0.00125
18663.3	0.00109		18679.1	0.00878		18663.3	0.00162
18663.6	0.00136		18679.4	0.01017		18663.6	0.0021
18663.8	0.00168		18679.6	0.01205		18663.8	0.00269
18664	0.00208		18679.8	0.01447		18664	0.00343
18664.2	0.00256		18680.1	0.01753		18664.2	0.00434
18664.4	0.00313		18680.3	0.02129		18664.4	0.00544
18664.7	0.0038		18680.6	0.02583		18664.7	0.00675
18664.9	0.0046		18680.8	0.03118		18664.9	0.0083
18665.1	0.00554		18681	0.03737		18665.1	0.0101
18665.3	0.00665		18681.3	0.0444		18665.3	0.01216
18665.5	0.00794		18681.5	0.05223		18665.5	0.01449
18665.8	0.00944		18681.7	0.06077		18665.8	0.01709
18666	0.01117		18682	0.06992		18666	0.01995
18666.2	0.01317		18682.2	0.07951		18666.2	0.02303
18666.4	0.01546		18682.4	0.08935		18666.4	0.02631
18666.6	0.01805		18682.7	0.0992		18666.6	0.02974
18666.9	0.02097		18682.9	0.10881		18666.9	0.03326
18667.1	0.02423		18683.2	0.1179		18667.1	0.0368
18667.3	0.02782		18683.4	0.12619		18667.3	0.04029
18667.5	0.03176		18683.6	0.13342		18667.5	0.04364
18667.7	0.03601		18683.9	0.13934		18667.7	0.04677
18668	0.04054		18684.1	0.14374		18668	0.0496
18668.2	0.0453		18684.3	0.14647		18668.2	0.05203
18668.4	0.05023		18684.6	0.14745		18668.4	0.05401
18668.6	0.05525		18684.8	0.14663		18668.6	0.05547
18668.8	0.06026		18685	0.14407		18668.8	0.05636
18669	0.06516		18685.3	0.13988		18669	0.05667
18669.3	0.06983		18685.5	0.13423		18669.3	0.05636
18669.5	0.07415		18685.8	0.12735		18669.5	0.05547
18669.7	0.07801		18686	0.11951		18669.7	0.05401
18669.9	0.08129		18686.2	0.11099		18669.9	0.05203
18670.1	0.0839		18686.5	0.10213		18670.1	0.0496
18670.4	0.08574		18686.7	0.09321		18670.4	0.04677
18670.6	0.08676		18686.9	0.08455		18670.6	0.04364
18670.8	0.08692		18687.2	0.0764		18670.8	0.04029
18671	0.08621		18687.4	0.06902		18671	0.0368
18671.2	0.08463		18687.6	0.06258		18671.2	0.03325
18671.5	0.08224		18687.9	0.05725		18671.5	0.02973
18671.7	0.0791		18688.1	0.05312		18671.7	0.0263
18671.9	0.07529		18688.4	0.05023		18671.9	0.02302
18672.1	0.07093		18688.6	0.04859		18672.1	0.01994
18672.3	0.06613		18688.8	0.04816		18672.3	0.01708
18672.6	0.06102		18689.1	0.04885		18672.6	0.01448
18672.8	0.05572		18689.3	0.05053		18672.8	0.01215
18673	0.05035		18689.5	0.05305		18673	0.01008
18673.2	0.04502		18689.8	0.05623		18673.2	0.00828
18673.4	0.03984		18690	0.05986		18673.4	0.00673
18673.7	0.03489		18690.2	0.06374		18673.7	0.00542
18673.9	0.03023		18690.5	0.06764		18673.9	0.00432
18674.1	0.02593		18690.7	0.07136		18674.1	0.00342
18674.3	0.02201		18690.9	0.07469		18674.3	0.00269
18674.5	0.01848		18691.2	0.07746		18674.5	0.00212
18674.7	0.01536		18691.4	0.07951		18674.7	0.00168
18675	0.01264		18691.7	0.08074		18675	0.00136
18675.2	0.01029		18691.9	0.08106		18675.2	0.00115
18675.4	0.00829		18692.1	0.08044		18675.4	0.00104
18675.6	0.00661		18692.4	0.07888		18675.6	0.00103
18675.8	0.00522		18692.6	0.07642		18675.8	0.00111
18676.1	0.00408		18692.8	0.07315		18676.1	0.0013
18676.3	0.00316		18693.1	0.06916		18676.3	0.00161
18676.5	0.00242		18693.3	0.06459		18676.5	0.00205
18676.7	0.00183		18693.5	0.05959		18676.7	0.00264
18676.9	0.00138		18693.8	0.0543		18676.9	0.00341
18677.2	0.00103		18694	0.04887		18677.2	0.0044
18677.4	0.000756819		18694.3	0.04345		18677.4	0.00562
18677.6	0.000555206		18694.5	0.03815		18677.6	0.00713
18677.8	0.000406235		18694.7	0.03309		18677.8	0.00896
18678	0.000298714		18695	0.02835		18678	0.01114
18678.3	0.000224007		18695.2	0.02398		18678.3	0.01371
18678.5	0.000175785		18695.4	0.02004		18678.5	0.0167
18678.7	0.000149811		18695.7	0.01654		18678.7	0.02012
18678.9	0.000143781		18695.9	0.01349		18678.9	0.02399
18679.1	0.000157231		18696.1	0.01086		18679.1	0.0283
18679.4	0.000191514		18696.4	0.00864		18679.4	0.03303
18679.6	0.000249848		18696.6	0.00678		18679.6	0.03814
18679.8	0.000337435		18696.9	0.00526		18679.8	0.04358
18680	0.000461628		18697.1	0.00403		18680	0.04927
18680.2	0.000632146		18697.3	0.00305		18680.2	0.0551
18680.4	0.000861294		18697.6	0.00228		18680.4	0.06098
18680.7	0.00116		18697.8	0.00169		18680.7	0.06677
18680.9	0.00156		18698	0.00123		18680.9	0.07234
18681.1	0.00207		18698.3	0.000885372		18681.1	0.07754
18681.3	0.00271		18698.5	0.000629916		18681.3	0.08223
18681.5	0.00352		18698.7	0.000442654		18681.5	0.08629
18681.8	0.00452		18699	0.000307237		18681.8	0.08959
18682	0.00575		18699.2	0.000210625		18682	0.09204
18682.2	0.00723		18699.5	0.00014262		18682.2	0.09355
18682.4	0.00899		18699.7	9.53874e-05		18682.4	0.09409
18682.6	0.01107		18699.9	6.3018e-05		18682.6	0.09364
18682.9	0.01348		18700.2	4.11296e-05		18682.9	0.09221
18683.1	0.01625		18700.4	2.65272e-05		18683.1	0.08985
18683.3	0.01937		18700.6	1.69209e-05		18683.3	0.08663
18683.5	0.02285		18700.9	1.0697e-05		18683.5	0.08266
18683.7	0.02667		18701.1	6.73935e-06		18683.7	0.07805
18684	0.0308		18701.3	4.29233e-06		18684	0.07293
18684.2	0.03519		18701.6	2.85981e-06		18684.2	0.06744
18684.4	0.03978		18701.8	2.13263e-06		18684.4	0.06173
18684.6	0.04449		18702.1	1.93951e-06		18684.6	0.05592
18684.8	0.04923		18702.3	2.21656e-06		18684.8	0.05015
18685.1	0.0539		18702.5	2.99222e-06		18685.1	0.04452
18685.3	0.05839		18702.8	4.38503e-06		18685.3	0.03914
18685.5	0.06258		18703	6.61307e-06		18685.5	0.03406
18685.7	0.06636		18703.2	1.00141e-05		18685.7	0.02936
18685.9	0.06962		18703.5	1.50763e-05		18685.9	0.02507
18686.1	0.07226		18703.7	2.24799e-05		18686.1	0.02121
18686.4	0.07421		18703.9	3.3149e-05		18686.4	0.01778
18686.6	0.07541		18704.2	4.83137e-05		18686.6	0.01478
18686.8	0.07581		18704.4	6.95809e-05		18686.8	0.01218
18687	0.07541		18704.7	9.90123e-05		18687	0.00995
18687.2	0.07422		18704.9	0.000139204		18687.2	0.00807
18687.5	0.07226		18705.1	0.000193368		18687.5	0.0065
18687.7	0.06962		18705.4	0.000265395		18687.7	0.0052
18687.9	0.06636		18705.6	0.000359916		18687.9	0.00413
18688.1	0.06258		18705.8	0.000482329		18688.1	0.00327
18688.3	0.05839		18706.1	0.000638794		18688.3	0.00257
18688.6	0.05391		18706.3	0.000836202		18688.6	0.00201
18688.8	0.04924		18706.5	0.00108		18688.8	0.00157
18689	0.0445		18706.8	0.00138		18689	0.00122
18689.2	0.03978		18707	0.00175		18689.2	0.000950363
18689.4	0.03519		18707.2	0.00219		18689.4	0.00073845
18689.7	0.0308		18707.5	0.00272		18689.7	0.000575416
18689.9	0.02668		18707.7	0.00334		18689.9	0.000451876
18690.1	0.02286		18708	0.00406		18690.1	0.000360752
18690.3	0.01938		18708.2	0.00489		18690.3	0.000297043
18690.5	0.01625		18708.4	0.00585		18690.5	0.000257661
18690.8	0.01349		18708.7	0.00696		18690.8	0.000241352
18691	0.01107		18708.9	0.00822		18691	0.000248695
18691.2	0.009		18709.1	0.00967		18691.2	0.000282201
18691.4	0.00723		18709.4	0.01135		18691.4	0.00034649
18691.6	0.00575		18709.6	0.01328		18691.6	0.000448562
18691.8	0.00452		18709.8	0.01554		18691.8	0.000598142
18692.1	0.00352		18710.1	0.01818		18692.1	0.000808075
18692.3	0.00271		18710.3	0.02129		18692.3	0.00109
18692.5	0.00207		18710.6	0.02497		18692.5	0.00148
18692.7	0.00156		18710.8	0.02932		18692.7	0.00198
18692.9	0.00116		18711	0.03447		18692.9	0.00264
18693.2	0.000860182		18711.3	0.04053		18693.2	0.00348
18693.4	0.000629831		18711.5	0.04764		18693.4	0.00455
18693.6	0.00045763		18711.7	0.05591		18693.6	0.00589
18693.8	0.000331079		18712	0.06541		18693.8	0.00754
18694	0.000240208		18712.2	0.07622		18694	0.00955
18694.3	0.000177336		18712.4	0.08835		18694.3	0.01198
18694.5	0.000136844		18712.7	0.10174		18694.5	0.01488
18694.7	0.000114991		18712.9	0.1163		18694.7	0.01828
18694.9	0.000109786		18713.2	0.13185		18694.9	0.02222
18695.1	0.000120927		18713.4	0.14813		18695.1	0.02673
18695.4	0.000149833		18713.6	0.16483		18695.4	0.03182
18695.6	0.000199751		18713.9	0.18155		18695.6	0.03749
18695.8	0.000275953		18714.1	0.19786		18695.8	0.0437
18696	0.000386023		18714.3	0.2133		18696	0.05041
18696.2	0.000540213		18714.6	0.22738		18696.2	0.05754
18696.4	0.000751859		18714.8	0.23965		18696.4	0.06498
18696.7	0.00104		18715	0.24969		18696.7	0.07262
18696.9	0.00142		18715.3	0.25713		18696.9	0.0803
18697.1	0.00192		18715.5	0.26173		18697.1	0.08786
18697.3	0.00257		18715.8	0.26332		18697.3	0.09511
18697.5	0.00341		18716	0.26187		18697.5	0.10188
18697.8	0.00447		18716.2	0.25746		18697.8	0.10799
18698	0.00581		18716.5	0.25031		18698	0.11324
18698.2	0.00746		18716.7	0.24074		18698.2	0.1175
18698.4	0.00947		18716.9	0.22917		18698.4	0.12064
18698.6	0.01191		18717.2	0.21608		18698.6	0.12254
18698.9	0.01482		18717.4	0.20202		18698.9	0.12316
18699.1	0.01823		18717.6	0.18755		18699.1	0.12248
18699.3	0.0222		18717.9	0.17322		18699.3	0.12051
18699.5	0.02675		18718.1	0.15955		18699.5	0.11731
18699.7	0.03189		18718.4	0.147		18699.7	0.113
18700	0.03762		18718.6	0.13597		18700	0.10769
18700.2	0.0439		18718.8	0.12674		18700.2	0.10154
18700.4	0.0507		18719.1	0.11952		18700.4	0.09473
18700.6	0.05792		18719.3	0.11441		18700.6	0.08744
18700.8	0.06548		18719.5	0.11139		18700.8	0.07986
18701.1	0.07324		18719.8	0.11037		18701.1	0.07216
18701.3	0.08106		18720	0.11114		18701.3	0.06451
18701.5	0.08877		18720.2	0.11344		18701.5	0.05707
18701.7	0.09618		18720.5	0.11694		18701.7	0.04995
18701.9	0.10311		18720.7	0.12126		18701.9	0.04325
18702.1	0.10937		18721	0.12602		18702.1	0.03705
18702.4	0.11479		18721.2	0.13081		18702.4	0.03141
18702.6	0.11921		18721.4	0.13525		18702.6	0.02634
18702.8	0.1225		18721.7	0.13898		18702.8	0.02186
18703	0.12455		18721.9	0.1417		18703	0.01795
18703.2	0.1253		18722.1	0.14317		18703.2	0.01458
18703.5	0.12474		18722.4	0.14321		18703.5	0.01172
18703.7	0.12286		18722.6	0.14174		18703.7	0.00932
18703.9	0.11975		18722.8	0.13872		18703.9	0.00733
18704.1	0.11549		18723.1	0.13421		18704.1	0.00571
18704.3	0.11021		18723.3	0.12833		18704.3	0.0044
18704.6	0.10407		18723.6	0.12125		18704.6	0.00335
18704.8	0.09725		18723.8	0.11318		18704.8	0.00253
18705	0.08992		18724	0.10438		18705	0.00189
18705.2	0.08228		18724.3	0.09509		18705.2	0.0014
18705.4	0.0745		18724.5	0.08557		18705.4	0.00103
18705.7	0.06675		18724.7	0.07606		18705.7	0.00075926
18705.9	0.05918		18725	0.06678		18705.9	0.000557735
18706.1	0.05193		18725.2	0.05791		18706.1	0.000413538
18706.3	0.0451		18725.4	0.04961		18706.3	0.000313383
18706.5	0.03876		18725.7	0.04197		18706.5	0.000246849
18706.8	0.03296		18725.9	0.03507		18706.8	0.000205887
18707	0.02775		18726.1	0.02895		18707	0.000184362
18707.2	0.02312		18726.4	0.0236		18707.2	0.000177651
18707.4	0.01906		18726.6	0.019		18707.4	0.000182288
18707.6	0.01556		18726.9	0.01511		18707.6	0.000195674
18707.8	0.01257		18727.1	0.01187		18707.8	0.000215832
18708.1	0.01005		18727.3	0.00921		18708.1	0.00024122
18708.3	0.00796		18727.6	0.00706		18708.3	0.000270578
18708.5	0.00624		18727.8	0.00534		18708.5	0.000302831
18708.7	0.00484		18728	0.00399		18708.7	0.000337012
18708.9	0.00373		18728.3	0.00295		18708.9	0.000372228
18709.2	0.00284		18728.5	0.00215		18709.2	0.000407647
18709.4	0.00215		18728.7	0.00155		18709.4	0.000442521
18709.6	0.00162		18729	0.0011		18709.6	0.000476222
18709.8	0.00123		18729.2	0.000775474		18709.8	0.000508311
18710	0.000938235		18729.5	0.00053862		18710	0.00053863
18710.3	0.000739916		18729.7	0.000369674		18710.3	0.000567417
18710.5	0.000618957		18729.9	0.000250791		18710.5	0.000595452
18710.7	0.000567539		18730.2	0.000168268		18710.7	0.000624234
18710.9	0.00058292		18730.4	0.000111775		18710.9	0.000656194
18711.1	0.000667497		18730.6	7.36628e-05		18711.1	0.000694948
18711.4	0.000828968		18730.9	4.83754e-05		18711.4	0.000745597
18711.6	0.00108		18731.1	3.19637e-05		18711.6	0.000815071
18711.8	0.00144		18731.3	2.16986e-05		18711.8	0.000912532
18712	0.00194		18731.6	1.57785e-05		18712	0.00105
18712.2	0.0026		18731.8	1.31201e-05		18712.2	0.00124
18712.5	0.00347		18732.1	1.3226e-05		18712.5	0.00151
18712.7	0.00459		18732.3	1.61235e-05		18712.7	0.00187
18712.9	0.00602		18732.5	2.2373e-05		18712.9	0.00235
18713.1	0.00781		18732.8	3.31484e-05		18713.1	0.00299
18713.3	0.01002		18733	5.03985e-05		18713.3	0.00383
18713.5	0.01274		18733.2	7.71013e-05		18713.5	0.0049
18713.8	0.01602		18733.5	0.000117631		18713.8	0.00624
18714	0.01993		18733.7	0.000178259		18714	0.00793
18714.2	0.02453		18733.9	0.000267823		18714.2	0.00999
18714.4	0.02988		18734.2	0.000398581		18714.4	0.01249
18714.6	0.03601		18734.4	0.000587292		18714.6	0.01549
18714.9	0.04294		18734.7	0.000856544		18714.9	0.01902
18715.1	0.05065		18734.9	0.00124		18715.1	0.02312
18715.3	0.05912		18735.1	0.00177		18715.3	0.02783
18715.5	0.06827		18735.4	0.0025		18715.5	0.03316
18715.7	0.07801		18735.6	0.00349		18715.7	0.03909
18716	0.08819		18735.8	0.00483		18716	0.04561
18716.2	0.09864		18736.1	0.00661		18716.2	0.05265
18716.4	0.10916		18736.3	0.00895		18716.4	0.06015
18716.6	0.11953		18736.5	0.01199		18716.6	0.06799
18716.8	0.12949		18736.8	0.01588		18716.8	0.07603
18717.1	0.1388		18737	0.02081		18717.1	0.08413
18717.3	0.1472		18737.3	0.02697		18717.3	0.09211
18717.5	0.15446		18737.5	0.03456		18717.5	0.09977
18717.7	0.16037		18737.7	0.0438		18717.7	0.10693
18717.9	0.16473		18738	0.0549		18717.9	0.11338
18718.2	0.16743		18738.2	0.06803		18718.2	0.11895
18718.4	0.16838		18738.4	0.08334		18718.4	0.12347
18718.6	0.16754		18738.7	0.10095		18718.6	0.12681
18718.8	0.16494		18738.9	0.12089		18718.8	0.12885
18719	0.16067		18739.1	0.1431		18719	0.12954
18719.2	0.15486		18739.4	0.16745		18719.2	0.12885
18719.5	0.14769		18739.6	0.19367		18719.5	0.12681
18719.7	0.13937		18739.9	0.22141		18719.7	0.12347
18719.9	0.13013		18740.1	0.25017		18719.9	0.11895
18720.1	0.12023		18740.3	0.27938		18720.1	0.11338
18720.3	0.10992		18740.6	0.30835		18720.3	0.10692
18720.6	0.09944		18740.8	0.33633		18720.6	0.09977
18720.8	0.08902		18741	0.36257		18720.8	0.0921
18721	0.07886		18741.3	0.38627		18721	0.08412
18721.2	0.06913		18741.5	0.40672		18721.2	0.07602
18721.4	0.05997		18741.7	0.42326		18721.4	0.06797
18721.7	0.05149		18742	0.43539		18721.7	0.06013
18721.9	0.04376		18742.2	0.44274		18721.9	0.05263
18722.1	0.03681		18742.5	0.44513		18722.1	0.04558
18722.3	0.03066		18742.7	0.4426		18722.3	0.03905
18722.5	0.02529		18742.9	0.43536		18722.5	0.0331
18722.8	0.02068		18743.2	0.42384		18722.8	0.02777
18723	0.01677		18743.4	0.40863		18723	0.02304
18723.2	0.01352		18743.6	0.39048		18723.2	0.01893
18723.4	0.01086		18743.9	0.37021		18723.4	0.01538
18723.6	0.00874		18744.1	0.34873		18723.6	0.01237
18723.9	0.0071		18744.3	0.32693		18723.9	0.00986
18724.1	0.00591		18744.6	0.30568		18724.1	0.00778
18724.3	0.00511		18744.8	0.28575		18724.3	0.0061
18724.5	0.00469		18745	0.26779		18724.5	0.00476
18724.7	0.00462		18745.3	0.2523		18724.7	0.00371
18724.9	0.0049		18745.5	0.23962		18724.9	0.00293
18725.2	0.00554		18745.8	0.2299		18725.2	0.00236
18725.4	0.00654		18746	0.22309		18725.4	0.002
18725.6	0.00794		18746.2	0.21902		18725.6	0.00182
18725.8	0.00976		18746.5	0.21733		18725.8	0.00181
18726	0.01203		18746.7	0.21757		18726	0.00198
18726.3	0.01481		18746.9	0.21919		18726.3	0.00232
18726.5	0.01812		18747.2	0.22159		18726.5	0.00286
18726.7	0.02199		18747.4	0.22418		18726.7	0.00362
18726.9	0.02645		18747.6	0.22637		18726.9	0.00463
18727.1	0.03149		18747.9	0.22763		18727.1	0.00594
18727.4	0.03713		18748.1	0.22752		18727.4	0.00757
18727.6	0.04332		18748.4	0.2257		18727.6	0.00959
18727.8	0.05001		18748.6	0.22196		18727.8	0.01204
18728	0.05713		18748.8	0.21618		18728	0.01496
18728.2	0.06457		18749.1	0.20839		18728.2	0.01842
18728.5	0.07222		18749.3	0.19871		18728.5	0.02243
18728.7	0.07991		18749.5	0.18735		18728.7	0.02703
18728.9	0.08749		18749.8	0.17462		18728.9	0.03223
18729.1	0.09477		18750	0.16085		18729.1	0.03803
18729.3	0.10156		18750.2	0.1464		18729.3	0.04439
18729.6	0.1077		18750.5	0.13166		18729.6	0.05128
18729.8	0.11299		18750.7	0.11697		18729.8	0.05861
18730	0.11728		18751	0.10267		18730	0.06627
18730.2	0.12045		18751.2	0.08901		18730.2	0.07415
18730.4	0.12239		18751.4	0.07623		18730.4	0.08208
18730.6	0.12305		18751.7	0.06449		18730.6	0.08991
18730.9	0.12239		18751.9	0.05388		18730.9	0.09744
18731.1	0.12045		18752.1	0.04447		18731.1	0.10449
18731.3	0.11728		18752.4	0.03625		18731.3	0.11086
18731.5	0.11299		18752.6	0.02919		18731.5	0.11639
18731.7	0.1077		18752.8	0.02322		18731.7	0.1209
18732	0.10157		18753.1	0.01824		18732	0.12426
18732.2	0.09477		18753.3	0.01415		18732.2	0.12638
18732.4	0.08749		18753.6	0.01084		18732.4	0.12718
18732.6	0.07991		18753.8	0.00821		18732.6	0.12664
18732.8	0.07221		18754	0.00614		18732.8	0.12477
18733.1	0.06457		18754.3	0.00453		18733.1	0.12165
18733.3	0.05712		18754.5	0.00331		18733.3	0.11736
18733.5	0.04999		18754.7	0.00238		18733.5	0.11204
18733.7	0.04329		18755	0.0017		18733.7	0.10584
18733.9	0.0371		18755.2	0.0012		18733.9	0.09894
18734.2	0.03145		18755.4	0.000846551		18734.2	0.09153
18734.4	0.02638		18755.7	0.000599626		18734.4	0.0838
18734.6	0.02189		18755.9	0.000437264		18734.6	0.07592
18734.8	0.01797		18756.2	0.000342602		18734.8	0.06808
18735	0.0146		18756.4	0.000305977		18735	0.06041
18735.3	0.01174		18756.6	0.000324706		18735.3	0.05306
18735.5	0.00935		18756.9	0.000403298		18735.5	0.04614
18735.7	0.00737		18757.1	0.000554157		18735.7	0.03971
18735.9	0.00576		18757.3	0.00079884		18735.9	0.03384
18736.1	0.00447		18757.6	0.00117		18736.1	0.02856
18736.3	0.00346		18757.8	0.00171		18736.3	0.02388
18736.6	0.00268		18758	0.00249		18736.6	0.0198
18736.8	0.00211		18758.3	0.00359		18736.8	0.01628
18737	0.00173		18758.5	0.0051		18737	0.01331
18737.2	0.00151		18758.8	0.00717		18737.2	0.01083
18737.4	0.00144		18759	0.00997		18737.4	0.00883
18737.7	0.00154		18759.2	0.01367		18737.7	0.00724
18737.9	0.0018		18759.5	0.01853		18737.9	0.00604
18738.1	0.00226		18759.7	0.02481		18738.1	0.0052
18738.3	0.00295		18759.9	0.03281		18738.3	0.00469
18738.5	0.00392		18760.2	0.04285		18738.5	0.00452
18738.8	0.00523		18760.4	0.05527		18738.8	0.00467
18739	0.00696		18760.6	0.07043		18739	0.00518
18739.2	0.00919		18760.9	0.08864		18739.2	0.00607
18739.4	0.01204		18761.1	0.11019		18739.4	0.0074
18739.6	0.01562		18761.3	0.1353		18739.6	0.00924
18739.9	0.02005		18761.6	0.1641		18739.9	0.01167
18740.1	0.02549		18761.8	0.19661		18740.1	0.0148
18740.3	0.03205		18762.1	0.23267		18740.3	0.01875
18740.5	0.03988		18762.3	0.27199		18740.5	0.02367
18740.7	0.0491		18762.5	0.31409		18740.7	0.02968
18741	0.0598		18762.8	0.35831		18741	0.03694
18741.2	0.07208		18763	0.4038		18741.2	0.0456
18741.4	0.08595		18763.2	0.44959		18741.4	0.05579
18741.6	0.10141		18763.5	0.49458		18741.6	0.06762
18741.8	0.11838		18763.7	0.5376		18741.8	0.08117
18742	0.13673		18763.9	0.57748		18742	0.09647
18742.3	0.15625		18764.2	0.61308		18742.3	0.11352
18742.5	0.17668		18764.4	0.6434		18742.5	0.13224
18742.7	0.19765		18764.7	0.6676		18742.7	0.15246
18742.9	0.21878		18764.9	0.6851		18742.9	0.17397
18743.1	0.23961		18765.1	0.69555		18743.1	0.19646
18743.4	0.25964		18765.4	0.69892		18743.4	0.21954
18743.6	0.27838		18765.6	0.69547		18743.6	0.24278
18743.8	0.29531		18765.8	0.68574		18743.8	0.26566
18744	0.30997		18766.1	0.67049		18744	0.28765
18744.2	0.32192		18766.3	0.6507		18744.2	0.30819
18744.5	0.33081		18766.5	0.62745		18744.5	0.32671
18744.7	0.33635		18766.8	0.60189		18744.7	0.34268
18744.9	0.33839		18767	0.57513		18744.9	0.35565
18745.1	0.33684		18767.3	0.54819		18745.1	0.3652
18745.3	0.33178		18767.5	0.52195		18745.3	0.37105
18745.6	0.32336		18767.7	0.4971		18745.6	0.37299
18745.8	0.31183		18768	0.47408		18745.8	0.37099
18746	0.29756		18768.2	0.45313		18746	0.36508
18746.2	0.28096		18768.4	0.43425		18746.2	0.35546
18746.4	0.26251		18768.7	0.41726		18746.4	0.34243
18746.7	0.2427		18768.9	0.40181		18746.7	0.32639
18746.9	0.22204		18769.1	0.38747		18746.9	0.30779
18747.1	0.20102		18769.4	0.37373		18747.1	0.28719
18747.3	0.18009		18769.6	0.36008		18747.3	0.26512
18747.5	0.15966		18769.9	0.34606		18747.5	0.24216
18747.7	0.14007		18770.1	0.33128		18747.7	0.21884
18748	0.12162		18770.3	0.31549		18748	0.19568
18748.2	0.1045		18770.6	0.29851		18748.2	0.17311
18748.4	0.08886		18770.8	0.28034		18748.4	0.15153
18748.6	0.07479		18771	0.26107		18748.6	0.13125
18748.8	0.0623		18771.3	0.24091		18748.8	0.11248
18749.1	0.05136		18771.5	0.22013		18749.1	0.09539
18749.3	0.04191		18771.7	0.19908		18749.3	0.08005
18749.5	0.03385		18772	0.17811		18749.5	0.06649
18749.7	0.02707		18772.2	0.1576		18749.7	0.05466
18749.9	0.02142		18772.5	0.13787		18749.9	0.0445
18750.2	0.01678		18772.7	0.11923		18750.2	0.03587
18750.4	0.01302		18772.9	0.1019		18750.4	0.02866
18750.6	0.01		18773.2	0.08607		18750.6	0.02271
18750.8	0.0076		18773.4	0.07183		18750.8	0.01787
18751	0.00572		18773.6	0.05922		18751	0.01399
18751.3	0.00427		18773.9	0.04825		18751.3	0.01091
18751.5	0.00315		18774.1	0.03884		18751.5	0.00852
18751.7	0.0023		18774.3	0.0309		18751.7	0.00669
18751.9	0.00167		18774.6	0.0243		18751.9	0.00531
18752.1	0.0012		18774.8	0.01891		18752.1	0.00429
18752.4	0.000850635		18775.1	0.01458		18752.4	0.00355
18752.6	0.00059898		18775.3	0.01119		18752.6	0.00303
18752.8	0.000417978		18775.5	0.0086		18752.8	0.00268
18753	0.000289127		18775.8	0.00671		18753	0.00244
18753.2	0.000198344		18776	0.00544		18753.2	0.0023
18753.4	0.00013505		18776.2	0.00474		18753.4	0.00221
18753.7	9.14064e-05		18776.5	0.00458		18753.7	0.00218
18753.9	6.16827e-05		18776.7	0.00498		18753.9	0.00217
18754.1	4.17491e-05		18776.9	0.00599		18754.1	0.0022
18754.3	2.86777e-05		18777.2	0.00772		18754.3	0.00226
18754.5	2.0436e-05		18777.4	0.0103		18754.5	0.00235
18754.8	1.56553e-05		18777.7	0.01393		18754.8	0.00249
18755	1.34622e-05		18777.9	0.01887		18755	0.0027
18755.2	1.33594e-05		18778.1	0.0254		18755.2	0.003
18755.4	1.51473e-05		18778.4	0.03389		18755.4	0.00342
18755.6	1.8879e-05		18778.6	0.04473		18755.6	0.00401
18755.9	2.48438e-05		18778.8	0.05836		18755.9	0.00481
18756.1	3.35764e-05		18779.1	0.07524		18756.1	0.00589
18756.3	4.58935e-05		18779.3	0.09584		18756.3	0.0073
18756.5	6.29591e-05		18779.5	0.1206		18756.5	0.00912
18756.7	8.63855e-05		18779.8	0.14991		18756.7	0.01143
18757	0.00011838		18780	0.1841		18757	0.01434
18757.2	0.000161946		18780.2	0.22334		18757.2	0.01792
18757.4	0.000221168		18780.5	0.26767		18757.4	0.02227
18757.6	0.000301582		18780.7	0.31694		18757.6	0.02748
18757.8	0.000410679		18781	0.37078		18757.8	0.03365
18758.1	0.000558561		18781.2	0.42858		18758.1	0.04083
18758.3	0.000758777		18781.4	0.48952		18758.3	0.04907
18758.5	0.00103		18781.7	0.55253		18758.5	0.0584
18758.7	0.00139		18781.9	0.61635		18758.7	0.06881
18758.9	0.00188		18782.1	0.67957		18758.9	0.08025
18759.1	0.00254		18782.4	0.7407		18759.1	0.09262
18759.4	0.00342		18782.6	0.79821		18759.4	0.10578
18759.6	0.00457		18782.8	0.85062		18759.6	0.11954
18759.8	0.0061		18783.1	0.89658		18759.8	0.13368
18760	0.00808		18783.3	0.93497		18760	0.14791
18760.2	0.01066		18783.6	0.9649		18760.2	0.16192
18760.5	0.01396		18783.8	0.98581		18760.5	0.17539
18760.7	0.01816		18784	0.99748		18760.7	0.18796
18760.9	0.02345		18784.3	1		18760.9	0.1993
18761.1	0.03003		18784.5	0.9938		18761.1	0.20909
18761.3	0.03814		18784.7	0.97958		18761.3	0.21704
18761.6	0.04802		18785	0.95824		18761.6	0.2229
18761.8	0.0599		18785.2	0.93085		18761.8	0.22649
18762	0.07404		18785.4	0.89854		18762	0.2277
18762.2	0.09065		18785.7	0.86244		18762.2	0.22649
18762.4	0.10991		18785.9	0.82361		18762.4	0.2229
18762.7	0.13195		18786.2	0.78302		18762.7	0.21704
18762.9	0.15683		18786.4	0.74146		18762.9	0.20909
18763.1	0.18453		18786.6	0.69958		18763.1	0.1993
18763.3	0.21491		18786.9	0.65784		18763.3	0.18795
18763.5	0.24774		18787.1	0.61658		18763.5	0.17537
18763.8	0.28263		18787.3	0.57598		18763.8	0.16189
18764	0.31911		18787.6	0.53614		18764	0.14787
18764.2	0.35654		18787.8	0.49711		18764.2	0.13363
18764.4	0.39421		18788	0.45889		18764.4	0.11948
18764.6	0.43131		18788.3	0.42153		18764.6	0.1057
18764.8	0.46694		18788.5	0.38506		18764.8	0.09251
18765.1	0.50021		18788.8	0.34956		18765.1	0.08011
18765.3	0.53021		18789	0.31516		18765.3	0.06864
18765.5	0.55608		18789.2	0.28203		18765.5	0.05819
18765.7	0.57707		18789.5	0.25035		18765.7	0.0488
18765.9	0.59253		18789.7	0.22032		18765.9	0.0405
18766.2	0.60197		18789.9	0.19212		18766.2	0.03325
18766.4	0.6051		18790.2	0.16594		18766.4	0.02701
18766.6	0.60181		18790.4	0.1419		18766.6	0.02171
18766.8	0.5922		18790.6	0.12009		18766.8	0.01727
18767	0.57658		18790.9	0.10057		18767	0.01359
18767.3	0.55543		18791.1	0.0833		18767.3	0.01058
18767.5	0.52939		18791.4	0.06824		18767.5	0.00815
18767.7	0.49922		18791.6	0.05527		18767.7	0.00621
18767.9	0.46579		18791.8	0.04426		18767.9	0.00469
18768.1	0.42999		18792.1	0.03504		18768.1	0.0035
18768.4	0.39273		18792.3	0.02742		18768.4	0.00259
18768.6	0.3549		18792.5	0.02122		18768.6	0.0019
18768.8	0.31732		18792.8	0.01624		18768.8	0.00138
18769	0.28071		18793	0.0123		18769	0.001
18769.2	0.2457		18793.2	0.00925		18769.2	0.000730305
18769.5	0.21277		18793.5	0.00692		18769.5	0.000537879
18769.7	0.1823		18793.7	0.0052		18769.7	0.000407688
18769.9	0.15455		18794	0.00398		18769.9	0.000325254
18770.1	0.12963		18794.2	0.00319		18770.1	0.000279803
18770.3	0.10758		18794.4	0.00276		18770.3	0.000263533
18770.5	0.08834		18794.7	0.00267		18770.5	0.000270969
18770.8	0.07178		18794.9	0.00291		18770.8	0.000298417
18771	0.05771		18795.1	0.00348		18771	0.000343502
18771.2	0.04591		18795.4	0.00444		18771.2	0.000404781
18771.4	0.03615		18795.6	0.00583		18771.4	0.000481424
18771.6	0.02817		18795.8	0.00774		18771.6	0.000572951
18771.9	0.02172		18796.1	0.01028		18771.9	0.000679022
18772.1	0.01659		18796.3	0.01355		18772.1	0.000799255
18772.3	0.01254		18796.5	0.01769		18772.3	0.000933101
18772.5	0.0094		18796.8	0.02286		18772.5	0.00108
18772.7	0.00698		18797	0.02919		18772.7	0.00124
18773	0.00515		18797.3	0.03683		18773	0.00141
18773.2	0.00378		18797.5	0.04591		18773.2	0.00158
18773.4	0.00277		18797.7	0.05654		18773.4	0.00177
18773.6	0.00204		18798	0.06878		18773.6	0.00195
18773.8	0.00152		18798.2	0.08266		18773.8	0.00214
18774.1	0.00118		18798.4	0.09814		18774.1	0.00233
18774.3	0.000967438		18798.7	0.1151		18774.3	0.00251
18774.5	0.000874633		18798.9	0.13335		18774.5	0.00269
18774.7	0.000889969		18799.1	0.15261		18774.7	0.00286
18774.9	0.00102		18799.4	0.17254		18774.9	0.00302
18775.1	0.00127		18799.6	0.1927		18775.1	0.00317
18775.4	0.00169		18799.9	0.21261		18775.4	0.00332
18775.6	0.0023		18800.1	0.23173		18775.6	0.00346
18775.8	0.00318		18800.3	0.24951		18775.8	0.00361
18776	0.00442		18800.6	0.26539		18776	0.00376
18776.2	0.0061		18800.8	0.27886		18776.2	0.00394
18776.5	0.00839		18801	0.28947		18776.5	0.00415
18776.7	0.01143		18801.3	0.29685		18776.7	0.00442
18776.9	0.01544		18801.5	0.30073		18776.9	0.00477
18777.1	0.02066		18801.7	0.30098		18777.1	0.00525
18777.3	0.02737		18802	0.29758		18777.3	0.00591
18777.6	0.03588		18802.2	0.29066		18777.6	0.00681
18777.8	0.04656		18802.5	0.28048		18777.8	0.00804
18778	0.05978		18802.7	0.26738		18778	0.0097
18778.2	0.07596		18802.9	0.25182		18778.2	0.01194
18778.4	0.09549		18803.2	0.2343		18778.4	0.01493
18778.7	0.11879		18803.4	0.21538		18778.7	0.01886
18778.9	0.14621		18803.6	0.19559		18778.9	0.02397
18779.1	0.17805		18803.9	0.17548		18779.1	0.03056
18779.3	0.21454		18804.1	0.15554		18779.3	0.03893
18779.5	0.25577		18804.3	0.13621		18779.5	0.04945
18779.8	0.30168		18804.6	0.11784		18779.8	0.0625
18780	0.35208		18804.8	0.10072		18780	0.07849
18780.2	0.40654		18805.1	0.08506		18780.2	0.09782
18780.4	0.46445		18805.3	0.07097		18780.4	0.12091
18780.6	0.52498		18805.5	0.0585		18780.6	0.14812
18780.8	0.58711		18805.8	0.04764		18780.8	0.17974
18781.1	0.64965		18806	0.03834		18781.1	0.21602
18781.3	0.71122		18806.2	0.03049		18781.3	0.25703
18781.5	0.77037		18806.5	0.02396		18781.5	0.30275
18781.7	0.8256		18806.7	0.01861		18781.7	0.35296
18781.9	0.87541		18806.9	0.0143		18781.9	0.40724
18782.2	0.91839		18807.2	0.01088		18782.2	0.46499
18782.4	0.95326		18807.4	0.00821		18782.4	0.52538
18782.6	0.97897		18807.7	0.00617		18782.6	0.58739
18782.8	0.99472		18807.9	0.00465		18782.8	0.64982
18783	1		18808.1	0.00356		18783	0.7113
18783.3	0.99466		18808.4	0.00282		18783.3	0.77039
18783.5	0.97885		18808.6	0.00239		18783.5	0.82557
18783.7	0.95309		18808.8	0.0022		18783.7	0.87535
18783.9	0.91816		18809.1	0.00225		18783.9	0.91831
18784.1	0.87514		18809.3	0.00251		18784.1	0.95318
18784.4	0.82529		18809.5	0.00298		18784.4	0.9789
18784.6	0.77003		18809.8	0.00367		18784.6	0.99467
18784.8	0.71086		18810	0.00458		18784.8	1
18785	0.64927		18810.3	0.00573		18785	0.99471
18785.2	0.58674		18810.5	0.00715		18785.2	0.97898
18785.5	0.5246		18810.7	0.00884		18785.5	0.9533
18785.7	0.46408		18811	0.01082		18785.7	0.91848
18785.9	0.40618		18811.2	0.01309		18785.9	0.87558
18786.1	0.35174		18811.4	0.01566		18786.1	0.82587
18786.3	0.30137		18811.7	0.0185		18786.3	0.77077
18786.5	0.25548		18811.9	0.02159		18786.5	0.71177
18786.8	0.21428		18812.1	0.0249		18786.8	0.65039
18787	0.17782		18812.4	0.02835		18787	0.58808
18787.2	0.146		18812.6	0.03189		18787.2	0.5262
18787.4	0.1186		18812.9	0.03543		18787.4	0.46594
18787.6	0.09533		18813.1	0.03887		18787.6	0.40834
18787.9	0.07581		18813.3	0.04213		18787.9	0.35421
18788.1	0.05965		18813.6	0.0451		18788.1	0.30416
18788.3	0.04644		18813.8	0.04768		18788.3	0.2586
18788.5	0.03577		18814	0.04979		18788.5	0.21774
18788.7	0.02726		18814.3	0.05136		18788.7	0.18161
18789	0.02056		18814.5	0.05232		18789	0.15012
18789.2	0.01534		18814.7	0.05265		18789.2	0.12304
18789.4	0.01133		18815	0.05232		18789.4	0.10007
18789.6	0.00828		18815.2	0.05136		18789.6	0.08084
18789.8	0.00599		18815.4	0.0498		18789.8	0.06495
18790.1	0.00429		18815.7	0.04769		18790.1	0.05199
18790.3	0.00305		18815.9	0.04512		18790.3	0.04158
18790.5	0.00215		18816.2	0.04216		18790.5	0.03334
18790.7	0.00151		18816.4	0.03892		18790.7	0.02693
18790.9	0.00105		18816.6	0.0355		18790.9	0.02208
18791.2	0.000740789		18816.9	0.032		18791.2	0.01853
18791.4	0.000531272		18817.1	0.02851		18791.4	0.01609
18791.6	0.00039642		18817.3	0.02512		18791.6	0.01462
18791.8	0.00031635		18817.6	0.02191		18791.8	0.01402
18792	0.000277227		18817.8	0.01895		18792	0.01424
18792.2	0.000269802		18818	0.01627		18792.2	0.01525
18792.5	0.000288255		18818.3	0.01391		18792.5	0.01706
18792.7	0.000329296		18818.5	0.01191		18792.7	0.01973
18792.9	0.000391471		18818.8	0.01028		18792.9	0.02331
18793.1	0.000474613		18819	0.00902		18793.1	0.02788
18793.3	0.000579407		18819.2	0.00812		18793.3	0.03351
18793.6	0.000707036		18819.5	0.00759		18793.6	0.04029
18793.8	0.000858871		18819.7	0.00742		18793.8	0.04829
18794	0.00104		18819.9	0.00758		18794	0.05755
18794.2	0.00124		18820.2	0.00806		18794.2	0.06809
18794.4	0.00147		18820.4	0.00884		18794.4	0.07989
18794.7	0.00173		18820.6	0.00989		18794.7	0.0929
18794.9	0.00201		18820.9	0.01119		18794.9	0.107
18795.1	0.00232		18821.1	0.01271		18795.1	0.12203
18795.3	0.00264		18821.4	0.0144		18795.3	0.13777
18795.5	0.00298		18821.6	0.01622		18795.5	0.15395
18795.8	0.00333		18821.8	0.01812		18795.8	0.17025
18796	0.00368		18822.1	0.02004		18796	0.18632
18796.2	0.00403		18822.3	0.02194		18796.2	0.20176
18796.4	0.00436		18822.5	0.02374		18796.4	0.21619
18796.6	0.00467		18822.8	0.02538		18796.6	0.22921
18796.9	0.00495		18823	0.02682		18796.9	0.24045
18797.1	0.00519		18823.2	0.028		18797.1	0.24957
18797.3	0.00539		18823.5	0.02887		18797.3	0.2563
18797.5	0.00553		18823.7	0.02941		18797.5	0.26042
18797.7	0.00562		18824	0.02959		18797.7	0.2618
18797.9	0.00565		18824.2	0.0294		18797.9	0.26041
18798.2	0.00562		18824.4	0.02886		18798.2	0.25627
18798.4	0.00553		18824.7	0.02798		18798.4	0.24953
18798.6	0.00539		18824.9	0.02679		18798.6	0.24039
18798.8	0.00519		18825.1	0.02534		18798.8	0.22913
18799	0.00495		18825.4	0.02367		18799	0.21609
18799.3	0.00466		18825.6	0.02184		18799.3	0.20162
18799.5	0.00435		18825.8	0.01991		18799.5	0.18613
18799.7	0.00402		18826.1	0.01792		18799.7	0.17001
18799.9	0.00367		18826.3	0.01593		18799.9	0.15363
18800.1	0.00332		18826.6	0.01399		18800.1	0.13737
18800.4	0.00297		18826.8	0.01213		18800.4	0.12152
18800.6	0.00262		18827	0.0104		18800.6	0.10636
18800.8	0.0023		18827.3	0.0088		18800.8	0.09211
18801	0.00199		18827.5	0.00735		18801	0.07892
18801.2	0.0017		18827.7	0.00607		18801.2	0.0669
18801.5	0.00144		18828	0.00495		18801.5	0.05611
18801.7	0.00121		18828.2	0.00399		18801.7	0.04657
18801.9	0.00101		18828.4	0.00317		18801.9	0.03824
18802.1	0.000825948		18828.7	0.0025		18802.1	0.03107
18802.3	0.000671095		18828.9	0.00194		18802.3	0.02497
18802.6	0.00053953		18829.2	0.00149		18802.6	0.01987
18802.8	0.000429202		18829.4	0.00113		18802.8	0.01564
18803	0.000337869		18829.6	0.000849327		18803	0.01219
18803.2	0.000263221		18829.9	0.000631073		18803.2	0.0094
18803.4	0.000202987		18830.1	0.000464358		18803.4	0.00718
18803.6	0.000155009		18830.3	0.000338734		18803.6	0.00544
18803.9	0.000117307		18830.6	0.000245321		18803.9	0.00409
18804.1	8.81124e-05		18830.8	0.00017674		18804.1	0.00306
18804.3	6.58907e-05		18831	0.000126995		18804.3	0.00229
18804.5	4.93523e-05		18831.3	9.13077e-05		18804.5	0.00172
18804.7	3.74522e-05		18831.5	6.59485e-05		18804.7	0.00132
18805	2.9386e-05		18831.8	4.80612e-05		18805	0.00104
18805.2	2.45845e-05		18832	3.54996e-05		18805.2	0.000862384
18805.4	2.27087e-05		18832.2	2.66815e-05		18805.4	0.000765918
18805.6	2.36501e-05		18832.5	2.04623e-05		18805.6	0.000733584
18805.8	2.75348e-05		18832.7	1.60299e-05		18805.8	0.000753702
18806.1	3.47352e-05		18832.9	1.28191e-05		18806.1	0.000817776
18806.3	4.58869e-05		18833.2	1.04447e-05		18806.3	0.000919656
18806.5	6.19126e-05		18833.4	8.64959e-06		18806.5	0.00105
18806.7	8.40491e-05		18833.6	7.26544e-06		18806.7	0.00122
18806.9	0.000113876		18833.9	6.18459e-06		18806.9	0.00141
18807.2	0.000153345		18834.1	5.33939e-06		18807.2	0.00163
18807.4	0.000204798		18834.3	4.68796e-06		18807.4	0.00186
18807.6	0.000270975		18834.6	4.20454e-06		18807.6	0.00212
18807.8	0.000355013		18834.8	3.87308e-06		18807.8	0.00238
18808	0.000460402		18835.1	3.68323e-06		18808	0.00266
18808.3	0.000590933		18835.3	3.62782e-06		18808.3	0.00293
18808.5	0.000750592		18835.5	3.70141e-06		18808.5	0.0032
18808.7	0.000943426		18835.8	3.89944e-06		18808.7	0.00347
18808.9	0.00117		18836	4.21763e-06		18808.9	0.00371
18809.1	0.00144		18836.2	4.65169e-06		18809.1	0.00393
18809.3	0.00176		18836.5	5.19686e-06		18809.3	0.00412
18809.6	0.00212		18836.7	5.84756e-06		18809.6	0.00427
18809.8	0.00253		18836.9	6.59692e-06		18809.8	0.00438
18810	0.00298		18837.2	7.4363e-06		18810	0.00445
18810.2	0.00348		18837.4	8.35479e-06		18810.2	0.00448
18810.4	0.00401		18837.7	9.33878e-06		18810.4	0.00445
18810.7	0.00459		18837.9	1.03717e-05		18810.7	0.00438
18810.9	0.00518		18838.1	1.14336e-05		18810.9	0.00427
18811.1	0.0058		18838.4	1.25019e-05		18811.1	0.00411
18811.3	0.00641		18838.6	1.3551e-05		18811.3	0.00392
18811.5	0.00702		18838.8	1.45532e-05		18811.5	0.0037
18811.8	0.00761		18839.1	1.54801e-05		18811.8	0.00346
18812	0.00815		18839.3	1.63029e-05		18812	0.0032
18812.2	0.00864		18839.5	1.69945e-05		18812.2	0.00294
18812.4	0.00907		18839.8	1.75303e-05		18812.4	0.00267
18812.6	0.00941		18840	1.78901e-05		18812.6	0.00241
18812.9	0.00967		18840.3	1.80588e-05		18812.9	0.00216
18813.1	0.00982		18840.5	1.80279e-05		18813.1	0.00193
18813.3	0.00988		18840.7	1.77954e-05		18813.3	0.00173
18813.5	0.00982		18841	1.73668e-05		18813.5	0.00155
18813.7	0.00967		18841.2	1.67544e-05		18813.7	0.00141
18814	0.00941		18841.4	1.59766e-05		18814	0.0013
18814.2	0.00907		18841.7	1.50574e-05		18814.2	0.00123
18814.4	0.00864		18841.9	1.40244e-05		18814.4	0.00121
18814.6	0.00815		18842.1	1.2908e-05		18814.6	0.00124
18814.8	0.00761		18842.4	1.17395e-05		18814.8	0.00131
18815	0.00702		18842.6	1.05493e-05		18815	0.00145
18815.3	0.00641		18842.9	9.36635e-06		18815.3	0.00164
18815.5	0.0058		18843.1	8.21608e-06		18815.5	0.0019
18815.7	0.00518		18843.3	7.12021e-06		18815.7	0.00222
18815.9	0.00459		18843.6	6.09595e-06		18815.9	0.00261
18816.1	0.00402		18843.8	5.15583e-06		18816.1	0.00307
18816.4	0.00348		18844	4.30778e-06		18816.4	0.0036
18816.6	0.00299		18844.3	3.55549e-06		18816.6	0.0042
18816.8	0.00254		18844.5	2.89887e-06		18816.8	0.00486
18817	0.00213		18844.7	2.33472e-06		18817	0.00558
18817.2	0.00178		18845	1.85744e-06		18817.2	0.00635
18817.5	0.00147		18845.2	1.45973e-06		18817.5	0.00716
18817.7	0.0012		18845.5	1.1332e-06		18817.7	0.00799
18817.9	0.000980545		18845.7	8.69043e-07		18817.9	0.00883
18818.1	0.000796657		18845.9	6.58426e-07		18818.1	0.00965
18818.3	0.000647417		18846.2	4.92924e-07		18818.3	0.01045
18818.6	0.000528888		18846.4	3.64762e-07		18818.6	0.01119
18818.8	0.000437184		18846.6	2.66991e-07		18818.8	0.01185
18819	0.000368604		18846.9	1.93568e-07		18819	0.01243
18819.2	0.000319741		18847.1	1.39372e-07		18819.2	0.0129
18819.4	0.000287552		18847.3	1.00169e-07		18819.4	0.01324
18819.7	0.000269407		18847.6	7.25449e-08		18819.7	0.01345
18819.9	0.000263125		18847.8	5.38109e-08		18819.9	0.01352
18820.1	0.000266992		18848.1	4.19059e-08		18820.1	0.01345
18820.3	0.00027978		18848.3	3.52958e-08		18820.3	0.01323
18820.5	0.000300765		18848.5	3.28778e-08		18820.5	0.01288
18820.7	0.000329751		18848.8	3.38933e-08		18820.7	0.01241
18821	0.000367091		18849	3.78508e-08		18821	0.01183
18821.2	0.000413715		18849.2	4.44586e-08		18821.2	0.01116
18821.4	0.000471162		18849.5	5.35674e-08		18821.4	0.01041
18821.6	0.000541594		18849.7	6.5121e-08		18821.6	0.00961
18821.8	0.000627807		18849.9	7.91142e-08		18821.8	0.00878
18822.1	0.000733215		18850.2	9.55571e-08		18822.1	0.00793
18822.3	0.000861811		18850.4	1.14444e-07		18822.3	0.00709
18822.5	0.00102		18850.6	1.35729e-07		18822.5	0.00628
18822.7	0.00121		18850.9	1.59304e-07		18822.7	0.00549
18822.9	0.00143		18851.1	1.84982e-07		18822.9	0.00476
18823.2	0.0017		18851.4	2.12491e-07		18823.2	0.00408
18823.4	0.00202		18851.6	2.41463e-07		18823.4	0.00346
18823.6	0.00239		18851.8	2.71444e-07		18823.6	0.0029
18823.8	0.00281		18852.1	3.01895e-07		18823.8	0.00241
18824	0.00328		18852.3	3.32216e-07		18824	0.00198
18824.3	0.00382		18852.5	3.6176e-07		18824.3	0.00161
18824.5	0.0044		18852.8	3.89872e-07		18824.5	0.0013
18824.7	0.00504		18853	4.15915e-07		18824.7	0.00103
18824.9	0.00572		18853.2	4.39319e-07		18824.9	0.000814722
18825.1	0.00643		18853.5	4.59626e-07		18825.1	0.000636768
18825.4	0.00716		18853.7	4.76542e-07		18825.4	0.000493226
18825.6	0.00789		18854	4.89994e-07		18825.6	0.00037892
18825.8	0.00862		18854.2	5.00201e-07		18825.8	0.000289081
18826	0.00932		18854.4	5.07745e-07		18826	0.000219435
18826.2	0.00997		18854.7	5.1366e-07		18826.2	0.000166246
18826.4	0.01056		18854.9	5.1953e-07		18826.4	0.000126327
18826.7	0.01107		18855.1	5.27611e-07		18826.7	9.70211e-05
18826.9	0.01148		18855.4	5.40961e-07		18826.9	7.61738e-05
18827.1	0.01179		18855.6	5.63599e-07		18827.1	6.20863e-05
18827.3	0.01197		18855.8	6.00677e-07		18827.3	5.34696e-05
18827.5	0.01203		18856.1	6.58659e-07		18827.5	4.93977e-05
18827.8	0.01196		18856.3	7.45507e-07		18827.8	4.92639e-05
18828	0.01177		18856.6	8.70844e-07		18828	5.27441e-05
18828.2	0.01146		18856.8	1.04608e-06		18828.2	5.97667e-05
18828.4	0.01104		18857	1.28446e-06		18828.4	7.04901e-05
18828.6	0.01052		18857.3	1.60105e-06		18828.6	8.52873e-05
18828.9	0.00992		18857.5	2.01251e-06		18828.9	0.000104736
18829.1	0.00926		18857.7	2.53675e-06		18829.1	0.000129611
18829.3	0.00855		18858	3.19239e-06		18829.3	0.000160882
18829.5	0.00781		18858.2	3.99791e-06		18829.5	0.000199707
18829.7	0.00706		18858.4	4.97071e-06		18829.7	0.000247419
18830	0.00631		18858.7	6.12578e-06		18830	0.00030551
18830.2	0.00559		18858.9	7.4744e-06		18830.2	0.000375601
18830.4	0.0049		18859.2	9.02256e-06		18830.4	0.000459394
18830.6	0.00425		18859.4	1.07695e-05		18830.6	0.000558619
18830.8	0.00365		18859.6	1.27063e-05		18830.8	0.000674946
18831.1	0.00311		18859.9	1.4815e-05		18831.1	0.000809897
18831.3	0.00263		18860.1	1.70674e-05		18831.3	0.00096473
18831.5	0.00221		18860.3	1.94255e-05		18831.5	0.00114
18831.7	0.00186		18860.6	2.18414e-05		18831.7	0.00134
18831.9	0.00156		18860.8	2.42591e-05		18831.9	0.00155
18832.1	0.00132		18861	2.66158e-05		18832.1	0.00179
18832.4	0.00114		18861.3	2.88447e-05		18832.4	0.00205
18832.6	0.00102		18861.5	3.08781e-05		18832.6	0.00232
18832.8	0.000949373		18861.8	3.26507e-05		18832.8	0.0026
18833	0.000930886		18862	3.41031e-05		18833	0.00289
18833.2	0.000963457		18862.2	3.51856e-05		18833.2	0.00318
18833.5	0.00105		18862.5	3.58605e-05		18833.5	0.00346
18833.7	0.00118		18862.7	3.61052e-05		18833.7	0.00373
18833.9	0.00137		18862.9	3.59132e-05		18833.9	0.00398
18834.1	0.0016		18863.2	3.52954e-05		18834.1	0.00421
18834.3	0.00189		18863.4	3.42792e-05		18834.3	0.00441
18834.6	0.00223		18863.6	3.29076e-05		18834.6	0.00456
18834.8	0.00262		18863.9	3.12369e-05		18834.8	0.00468
18835	0.00306		18864.1	2.93343e-05		18835	0.00475
18835.2	0.00354		18864.4	2.72748e-05		18835.2	0.00476
18835.4	0.00407		18864.6	2.51378e-05		18835.4	0.00473
18835.7	0.00462		18864.8	2.30039e-05		18835.7	0.00466
18835.9	0.00521		18865.1	2.09523e-05		18835.9	0.00453
18836.1	0.00581		18865.3	1.90579e-05		18836.1	0.00436
18836.3	0.00641		18865.5	1.73894e-05		18836.3	0.00415
18836.5	0.007		18865.8	1.60079e-05		18836.5	0.00392
18836.8	0.00756		18866	1.49655e-05		18836.8	0.00365
18837	0.00809		18866.2	1.43045e-05		18837	0.00337
18837.2	0.00856		18866.5	1.40572e-05		18837.2	0.00308
18837.4	0.00897		18866.7	1.42449e-05		18837.4	0.00278
18837.6	0.00929		18867	1.48781e-05		18837.6	0.00249
18837.8	0.00953		18867.2	1.59556e-05		18837.8	0.0022
18838.1	0.00967		18867.4	1.74639e-05		18838.1	0.00193
18838.3	0.00971		18867.7	1.93775e-05		18838.3	0.00167
18838.5	0.00965		18867.9	2.16575e-05		18838.5	0.00143
18838.7	0.00949		18868.1	2.42524e-05		18838.7	0.00121
18838.9	0.00923		18868.4	2.7098e-05		18838.9	0.00102
18839.2	0.00889		18868.6	3.01182e-05		18839.2	0.00084381
18839.4	0.00846		18868.8	3.32271e-05		18839.4	0.000692924
18839.6	0.00798		18869.1	3.63307e-05		18839.6	0.000562994
18839.8	0.00744		18869.3	3.93303e-05		18839.8	0.000452583
18840	0.00686		18869.5	4.21262e-05		18840	0.000359972
18840.3	0.00626		18869.8	4.46218e-05		18840.3	0.000283279
18840.5	0.00566		18870	4.6728e-05		18840.5	0.000220564
18840.7	0.00506		18870.3	4.83673e-05		18840.7	0.000169915
18840.9	0.00447		18870.5	4.94782e-05		18840.9	0.000129509
18841.1	0.00391		18870.7	5.00179e-05		18841.1	9.76662e-05
18841.4	0.00339		18871	4.99646e-05		18841.4	7.28724e-05
18841.6	0.0029		18871.2	4.93189e-05		18841.6	5.37969e-05
18841.8	0.00246		18871.4	4.81031e-05		18841.8	3.92943e-05
18842	0.00206		18871.7	4.63598e-05		18842	2.83979e-05
18842.2	0.00171		18871.9	4.41495e-05		18842.2	2.03069e-05
18842.5	0.00141		18872.1	4.15467e-05		18842.5	1.43692e-05
18842.7	0.00115		18872.4	3.86361e-05		18842.7	1.00631e-05
18842.9	0.000924042		18872.6	3.55073e-05		18842.9	6.97782e-06
18843.1	0.000739983		18872.9	3.22511e-05		18843.1	4.79506e-06
18843.3	0.000589862		18873.1	2.89545e-05		18843.3	3.27239e-06
18843.5	0.000470366		18873.3	2.56974e-05		18843.5	2.2283e-06
18843.8	0.000378474		18873.6	2.25495e-05		18843.8	1.52953e-06
18844	0.000311645		18873.8	1.95684e-05		18844	1.08068e-06
18844.2	0.000267991		18874	1.67986e-05		18844.2	8.15826e-07
18844.4	0.000246411		18874.3	1.42709e-05		18844.4	6.92035e-07
18844.6	0.000246713		18874.5	1.20034e-05		18844.6	6.84585e-07
18844.9	0.000269707		18874.7	1.00023e-05		18844.9	7.83542e-07
18845.1	0.000317285		18875	8.26407e-06		18845.1	9.91535e-07
18845.3	0.000392476		18875.2	6.77676e-06		18845.3	1.32247e-06
18845.5	0.000499472		18875.5	5.52252e-06		18845.5	1.801e-06
18845.7	0.000643625		18875.7	4.47935e-06		18845.7	2.46249e-06
18846	0.000831395		18875.9	3.62301e-06		18846	3.35338e-06
18846.2	0.00107		18876.2	2.92856e-06		18846.2	4.53169e-06
18846.4	0.00137		18876.4	2.37161e-06		18846.4	6.06745e-06
18846.6	0.00173		18876.6	1.92934e-06		18846.6	8.04299e-06
18846.8	0.00218		18876.9	1.58112e-06		18846.8	1.05527e-05
18847.1	0.00271		18877.1	1.30889e-06		18847.1	1.37023e-05
18847.3	0.00333		18877.3	1.09729e-06		18847.3	1.76071e-05
18847.5	0.00406		18877.6	9.3365e-07		18847.5	2.23895e-05
18847.7	0.00489		18877.8	8.07762e-07		18847.7	2.81752e-05
18847.9	0.00583		18878.1	7.11624e-07		18847.9	3.50887e-05
18848.2	0.00688		18878.3	6.391e-07		18848.2	4.32471e-05
18848.4	0.00803		18878.5	5.85571e-07		18848.4	5.27535e-05
18848.6	0.00927		18878.8	5.47598e-07		18848.6	6.36894e-05
18848.8	0.01059		18879	5.2261e-07		18848.8	7.61071e-05
18849	0.01198		18879.2	5.08637e-07		18849	9.00219e-05
18849.2	0.0134		18879.5	5.04093e-07		18849.2	0.000105405
18849.5	0.01483		18879.7	5.07612e-07		18849.5	0.000122179
18849.7	0.01623		18879.9	5.17934e-07		18849.7	0.000140212
18849.9	0.01759		18880.2	5.33843e-07		18849.9	0.000159318
18850.1	0.01885		18880.4	5.54143e-07		18850.1	0.000179258
18850.3	0.02		18880.7	5.77683e-07		18850.3	0.000199745
18850.6	0.02098		18880.9	6.03401e-07		18850.6	0.000220447
18850.8	0.02178		18881.1	6.30405e-07		18850.8	0.000241006
18851	0.02238		18881.4	6.58066e-07		18851	0.000261042
18851.2	0.02274		18881.6	6.86145e-07		18851.2	0.00028017
18851.4	0.02287		18881.8	7.14925e-07		18851.4	0.000298017
18851.7	0.02276		18882.1	7.45372e-07		18851.7	0.000314234
18851.9	0.0224		18882.3	7.79319e-07		18851.9	0.000328511
18852.1	0.02182		18882.5	8.19681e-07		18852.1	0.000340587
18852.3	0.02103		18882.8	8.70706e-07		18852.3	0.00035026
18852.5	0.02005		18883	9.38265e-07		18852.5	0.000357392
18852.8	0.01892		18883.3	1.03019e-06		18852.8	0.00036191
18853	0.01766		18883.5	1.15665e-06		18853	0.000363804
18853.2	0.01631		18883.7	1.33056e-06		18853.2	0.000363127
18853.4	0.0149		18884	1.56796e-06		18853.4	0.00035998
18853.6	0.01348		18884.2	1.88845e-06		18853.6	0.00035451
18853.8	0.01206		18884.4	2.31545e-06		18853.8	0.000346898
18854.1	0.01067		18884.7	2.87634e-06		18854.1	0.000337349
18854.3	0.00935		18884.9	3.60246e-06		18854.3	0.000326083
18854.5	0.0081		18885.1	4.52869e-06		18854.5	0.000313326
18854.7	0.00695		18885.4	5.69271e-06		18854.7	0.000299309
18854.9	0.00589		18885.6	7.13387e-06		18854.9	0.000284256
18855.2	0.00495		18885.9	8.89142e-06		18855.2	0.000268386
18855.4	0.00411		18886.1	1.10024e-05		18855.4	0.000251909
18855.6	0.00338		18886.3	1.3499e-05		18855.6	0.000235027
18855.8	0.00275		18886.6	1.64054e-05		18855.8	0.000217933
18856	0.00221		18886.8	1.97347e-05		18856	0.000200809
18856.3	0.00176		18887	2.34856e-05		18856.3	0.000183828
18856.5	0.00139		18887.3	2.76396e-05		18856.5	0.000167154
18856.7	0.00108		18887.5	3.21582e-05		18856.7	0.000150937
18856.9	0.000836535		18887.7	3.69819e-05		18856.9	0.000135314
18857.1	0.000640132		18888	4.20294e-05		18857.1	0.000120409
18857.4	0.000485664		18888.2	4.7199e-05		18857.4	0.000106326
18857.6	0.000365905		18888.4	5.2371e-05		18857.6	9.31513e-05
18857.8	0.000274519		18888.7	5.74115e-05		18857.8	8.09496e-05
18858	0.000206084		18888.9	6.21785e-05		18858	6.97644e-05
18858.2	0.000156055		18889.2	6.6528e-05		18858.2	5.9617e-05
18858.5	0.000120705		18889.4	7.03221e-05		18858.5	5.05078e-05
18858.7	9.70495e-05		18889.6	7.3436e-05		18858.7	4.24175e-05
18858.9	8.27456e-05		18889.9	7.57663e-05		18858.9	3.53091e-05
18859.1	7.60016e-05		18890.1	7.72371e-05		18859.1	2.91309e-05
18859.3	7.54809e-05		18890.3	7.78056e-05		18859.3	2.38197e-05
18859.5	8.0213e-05		18890.6	7.74661e-05		18859.5	1.93039e-05
18859.8	8.95128e-05		18890.8	7.6251e-05		18859.8	1.55068e-05
18860	0.000102909		18891	7.42306e-05		18860	1.23498e-05
18860.2	0.000120081		18891.3	7.15105e-05		18860.2	9.75531e-06
18860.4	0.000140812		18891.5	6.82272e-05		18860.4	7.64882e-06
18860.6	0.000164944		18891.8	6.45414e-05		18860.6	5.96111e-06
18860.9	0.000192358		18892	6.06315e-05		18860.9	4.62963e-06
18861.1	0.000222953		18892.2	5.6685e-05		18861.1	3.5996e-06
18861.3	0.000256653		18892.5	5.2891e-05		18861.3	2.82465e-06
18861.5	0.000293425		18892.7	4.94314e-05		18861.5	2.2673e-06
18861.7	0.000333312		18892.9	4.64745e-05		18861.7	1.89909e-06
18862	0.000376497		18893.2	4.41673e-05		18862	1.70065e-06
18862.2	0.000423383		18893.4	4.26307e-05		18862.2	1.66167e-06
18862.4	0.000474695		18893.6	4.19544e-05		18862.4	1.78079e-06
18862.6	0.000531614		18893.9	4.2194e-05		18862.6	2.0655e-06
18862.8	0.000595926		18894.1	4.33679e-05		18862.8	2.53199e-06
18863.1	0.000670194		18894.4	4.5457e-05		18863.1	3.2049e-06
18863.3	0.000757944		18894.6	4.84046e-05		18863.3	4.11699e-06
18863.5	0.000863859		18894.8	5.21179e-05		18863.5	5.30857e-06
18863.7	0.00099396		18895.1	5.64708e-05		18863.7	6.82664e-06
18863.9	0.00116		18895.3	6.13084e-05		18863.9	8.72367e-06
18864.2	0.00136		18895.5	6.64526e-05		18864.2	1.10559e-05
18864.4	0.00161		18895.8	7.17091e-05		18864.4	1.3881e-05
18864.6	0.00193		18896	7.68752e-05		18864.6	1.72556e-05
18864.8	0.00233		18896.2	8.17494e-05		18864.8	2.12314e-05
18865	0.00282		18896.5	8.61398e-05		18865	2.5852e-05
18865.2	0.00342		18896.7	8.98735e-05		18865.2	3.11484e-05
18865.5	0.00415		18897	9.28049e-05		18865.5	3.71346e-05
18865.7	0.00502		18897.2	9.48223e-05		18865.7	4.38037e-05
18865.9	0.00604		18897.4	9.58528e-05		18865.9	5.11241e-05
18866.1	0.00724		18897.7	9.58654e-05		18866.1	5.90363e-05
18866.3	0.00862		18897.9	9.48709e-05		18866.3	6.74511e-05
18866.6	0.01018		18898.1	9.29196e-05		18866.6	7.62491e-05
18866.8	0.01192		18898.4	9.00966e-05		18866.8	8.52818e-05
18867	0.01384		18898.6	8.65155e-05		18867	9.43744e-05
18867.2	0.01592		18898.8	8.23101e-05		18867.2	0.000103331
18867.4	0.01813		18899.1	7.7626e-05		18867.4	0.000111939
18867.7	0.02045		18899.3	7.26118e-05		18867.7	0.000119982
18867.9	0.02283		18899.6	6.74113e-05		18867.9	0.000127242
18868.1	0.02523		18899.8	6.21562e-05		18868.1	0.000133516
18868.3	0.0276		18900	5.69611e-05		18868.3	0.000138619
18868.5	0.02987		18900.3	5.19201e-05		18868.5	0.000142399
18868.8	0.032		18900.5	4.71052e-05		18868.8	0.000144741
18869	0.03392		18900.7	4.25664e-05		18869	0.000145575
18869.2	0.03557		18901	3.83335e-05		18869.2	0.000144876
18869.4	0.03692		18901.2	3.44189e-05		18869.4	0.000142672
18869.6	0.03791		18901.4	3.08209e-05		18869.6	0.000139036
18869.9	0.03851		18901.7	2.75275e-05		18869.9	0.000134085
18870.1	0.03871		18901.9	2.45203e-05		18870.1	0.000127975
18870.3	0.03851		18902.2	2.17773e-05		18870.3	0.00012089
18870.5	0.03789		18902.4	1.92759e-05		18870.5	0.000113036
18870.7	0.0369		18902.6	1.69947e-05		18870.7	0.000104629
18870.9	0.03554		18902.9	1.49148e-05		18870.9	9.58879e-05
18871.2	0.03388		18903.1	1.30201e-05		18871.2	8.70209e-05
18871.4	0.03195		18903.3	1.12977e-05		18871.4	7.82221e-05
18871.6	0.02981		18903.6	9.73715e-06		18871.6	6.96628e-05
18871.8	0.02753		18903.8	8.33001e-06		18871.8	6.14874e-05
18872	0.02515		18904	7.06911e-06		18872	5.38103e-05
18872.3	0.02273		18904.3	5.94788e-06		18872.3	4.67156e-05
18872.5	0.02033		18904.5	4.9598e-06		18872.5	4.02571e-05
18872.7	0.01799		18904.7	4.09801e-06		18872.7	3.4461e-05
18872.9	0.01575		18905	3.35513e-06		18872.9	2.9329e-05
18873.1	0.01365		18905.2	2.72337e-06		18873.1	2.48422e-05
18873.4	0.01171		18905.5	2.19464e-06		18873.4	2.09658e-05
18873.6	0.00994		18905.7	1.76103e-06		18873.6	1.76533e-05
18873.8	0.00836		18905.9	1.41525e-06		18873.8	1.48507e-05
18874	0.00696		18906.2	1.15123e-06		18874	1.25007e-05
18874.2	0.00574		18906.4	9.6484e-07		18874.2	1.05456e-05
18874.5	0.0047		18906.6	8.54555e-07		18874.5	8.93023e-06
18874.7	0.00382		18906.9	8.22278e-07		18874.7	7.60351e-06
18874.9	0.00308		18907.1	8.74136e-07		18874.9	6.52008e-06
18875.1	0.00248		18907.3	1.02132e-06		18875.1	5.64079e-06
18875.3	0.002		18907.6	1.28092e-06		18875.3	4.933e-06
18875.6	0.00162		18907.8	1.67671e-06		18875.6	4.37026e-06
18875.8	0.00133		18908.1	2.23987e-06		18875.8	3.93183e-06
18876	0.00113		18908.3	3.00943e-06		18876	3.60197e-06
18876.2	0.000989716		18908.5	4.03253e-06		18876.2	3.36901e-06
18876.4	0.000919244		18908.8	5.3642e-06		18876.4	3.22449e-06
18876.6	0.000910924		18909	7.06655e-06		18876.6	3.16224e-06
18876.9	0.000964754		18909.2	9.20732e-06		18876.9	3.17754e-06
18877.1	0.00108		18909.5	1.18576e-05		18877.1	3.26634e-06
18877.3	0.00128		18909.7	1.50885e-05		18877.3	3.42464e-06
18877.5	0.00155		18909.9	1.89674e-05		18877.5	3.64796e-06
18877.7	0.00192		18910.2	2.35528e-05		18877.7	3.93094e-06
18878	0.0024		18910.4	2.88886e-05		18878	4.26711e-06
18878.2	0.00301		18910.7	3.49986e-05		18878.2	4.64881e-06
18878.4	0.00378		18910.9	4.18803e-05		18878.4	5.06724e-06
18878.6	0.00472		18911.1	4.94996e-05		18878.6	5.51263e-06
18878.8	0.00586		18911.4	5.77868e-05		18878.8	5.97462e-06
18879.1	0.00722		18911.6	6.66331e-05		18879.1	6.44263e-06
18879.3	0.00883		18911.8	7.58912e-05		18879.3	6.90644e-06
18879.5	0.0107		18912.1	8.53763e-05		18879.5	7.35679e-06
18879.7	0.01285		18912.3	9.48715e-05		18879.7	7.78594e-06
18879.9	0.01528		18912.5	0.000104135		18879.9	8.18835e-06
18880.2	0.01799		18912.8	0.000112912		18880.2	8.56116e-06
18880.4	0.02096		18913	0.000120944		18880.4	8.90465e-06
18880.6	0.02418		18913.3	0.000127985		18880.6	9.22255e-06
18880.8	0.02761		18913.5	0.000133817		18880.8	9.52211e-06
18881	0.03119		18913.7	0.000138259		18881	9.81399e-06
18881.3	0.03487		18914	0.000141188		18881.3	1.01119e-05
18881.5	0.03857		18914.2	0.000142538		18881.5	1.04322e-05
18881.7	0.04222		18914.4	0.000142315		18881.7	1.07928e-05
18881.9	0.04572		18914.7	0.000140598		18881.9	1.12124e-05
18882.1	0.04899		18914.9	0.000137534		18882.1	1.17093e-05
18882.3	0.05195		18915.1	0.000133334		18882.3	1.23002e-05
18882.6	0.05449		18915.4	0.000128266		18882.6	1.2999e-05
18882.8	0.05656		18915.6	0.000122637		18882.8	1.38158e-05
18883	0.05809		18915.9	0.000116781		18883	1.47557e-05
18883.2	0.05902		18916.1	0.000111043		18883.2	1.58183e-05
18883.4	0.05933		18916.3	0.000105756		18883.4	1.69971e-05
18883.7	0.05902		18916.6	0.00010123		18883.7	1.82796e-05
18883.9	0.05808		18916.8	9.77315e-05		18883.9	1.9648e-05
18884.1	0.05655		18917	9.5474e-05		18884.1	2.10794e-05
18884.3	0.05448		18917.3	9.46036e-05		18884.3	2.25478e-05
18884.5	0.05193		18917.5	9.51932e-05		18884.5	2.40252e-05
18884.8	0.04897		18917.7	9.72378e-05		18884.8	2.54841e-05
18885	0.04569		18918	0.000100655		18885	2.68992e-05
18885.2	0.04218		18918.2	0.000105288		18885.2	2.82503e-05
18885.4	0.03853		18918.5	0.000110914		18885.4	2.95238e-05
18885.6	0.03482		18918.7	0.000117255		18885.6	3.07155e-05
18885.9	0.03113		18918.9	0.00012399		18885.9	3.18317e-05
18886.1	0.02754		18919.2	0.000130774		18886.1	3.28906e-05
18886.3	0.02411		18919.4	0.000137254		18886.3	3.39226e-05
18886.5	0.02088		18919.6	0.000143088		18886.5	3.49699e-05
18886.7	0.01789		18919.9	0.000147965		18886.7	3.60857e-05
18887	0.01517		18920.1	0.000151616		18887	3.73317e-05
18887.2	0.01272		18920.3	0.000153836		18887.2	3.87755e-05
18887.4	0.01056		18920.6	0.000154485		18887.4	4.04868e-05
18887.6	0.00868		18920.8	0.000153503		18887.6	4.25332e-05
18887.8	0.00706		18921.1	0.000150905		18887.8	4.49757e-05
18888	0.00568		18921.3	0.000146781		18888	4.78635e-05
18888.3	0.00452		18921.5	0.000141287		18888.3	5.12297e-05
18888.5	0.00357		18921.8	0.000134634		18888.5	5.50872e-05
18888.7	0.00279		18922	0.000127076		18888.7	5.94246e-05
18888.9	0.00217		18922.2	0.000118888		18888.9	6.42048e-05
18889.1	0.00167		18922.5	0.000110354		18889.1	6.93632e-05
18889.4	0.00129		18922.7	0.000101751		18889.4	7.48085e-05
18889.6	0.000988408		18922.9	9.3331e-05		18889.6	8.04249e-05
18889.8	0.000763292		18923.2	8.53114e-05		18889.8	8.60757e-05
18890	0.000596608		18923.4	7.78659e-05		18890	9.16085e-05
18890.2	0.000476188		18923.6	7.11185e-05		18890.2	9.68618e-05
18890.5	0.000391892		18923.9	6.51424e-05		18890.5	0.000101672
18890.7	0.000335389		18924.1	5.99615e-05		18890.7	0.000105883
18890.9	0.000299923		18924.4	5.5555e-05		18890.9	0.00010935
18891.1	0.000280073		18924.6	5.18642e-05		18891.1	0.000111952
18891.3	0.000271528		18924.8	4.88016e-05		18891.3	0.000113594
18891.6	0.000270887		18925.1	4.62601e-05		18891.6	0.000114214
18891.8	0.000275482		18925.3	4.41227e-05		18891.8	0.000113783
18892	0.000283235		18925.5	4.22721e-05		18892	0.000112313
18892.2	0.000292546		18925.8	4.05983e-05		18892.2	0.000109847
18892.4	0.000302202		18926	3.9006e-05		18892.4	0.000106463
18892.7	0.000311313		18926.2	3.74196e-05		18892.7	0.000102267
18892.9	0.000319266		18926.5	3.57864e-05		18892.9	9.73859e-05
18893.1	0.000325686		18926.7	3.40788e-05		18893.1	9.19624e-05
18893.3	0.000330415		18927	3.22943e-05		18893.3	8.61475e-05
18893.5	0.000333493		18927.2	3.04546e-05		18893.5	8.00927e-05
18893.7	0.000335135		18927.4	2.86039e-05		18893.7	7.39438e-05
18894	0.000335713		18927.7	2.68064e-05		18894	6.78348e-05
18894.2	0.000335738		18927.9	2.51434e-05		18894.2	6.18835e-05
18894.4	0.000335825		18928.1	2.37103e-05		18894.4	5.61882e-05
18894.6	0.00033667		18928.4	2.26144e-05		18894.6	5.08257e-05
18894.8	0.000339012		18928.6	2.19715e-05		18894.8	4.58509e-05
18895.1	0.000343591		18928.8	2.19037e-05		18895.1	4.12974e-05
18895.3	0.000351114		18929.1	2.25365e-05		18895.3	3.71793e-05
18895.5	0.000362205		18929.3	2.39957e-05		18895.5	3.34936e-05
18895.7	0.000377374		18929.6	2.64037e-05		18895.7	3.02232e-05
18895.9	0.000396974		18929.8	2.98755e-05		18895.9	2.734e-05
18896.2	0.000421171		18930	3.45126e-05		18896.2	2.48085e-05
18896.4	0.00044992		18930.3	4.03975e-05		18896.4	2.25885e-05
18896.6	0.000482951		18930.5	4.75862e-05		18896.6	2.06381e-05
18896.8	0.000519764		18930.7	5.61002e-05		18896.8	1.89157e-05
18897	0.000559632		18931	6.59196e-05		18897	1.73825e-05
18897.3	0.000601629		18931.2	7.69755e-05		18897.3	1.60031e-05
18897.5	0.000644651		18931.4	8.91445e-05		18897.5	1.47471e-05
18897.7	0.000687464		18931.7	0.000102245		18897.7	1.35889e-05
18897.9	0.000728749		18931.9	0.000116039		18897.9	1.25087e-05
18898.1	0.000767161		18932.2	0.000130231		18898.1	1.14912e-05
18898.4	0.00080139		18932.4	0.000144481		18898.4	1.05262e-05
18898.6	0.000830218		18932.6	0.00015841		18898.6	9.6072e-06
18898.8	0.000852579		18932.9	0.000171621		18898.8	8.73133e-06
18899	0.000867605		18933.1	0.000183714		18899	7.89814e-06
18899.2	0.000874671		18933.3	0.000194309		18899.2	7.10906e-06
18899.4	0.000873418		18933.6	0.000203065		18899.4	6.36662e-06
18899.7	0.00086377		18933.8	0.000209702		18899.7	5.67389e-06
18899.9	0.000845936		18934	0.00021402		18899.9	5.03385e-06
18900.1	0.00082039		18934.3	0.000215913		18900.1	4.44897e-06
18900.3	0.000787847		18934.5	0.000215378		18900.3	3.92093e-06
18900.5	0.000749228		18934.8	0.000212519		18900.5	3.45033e-06
18900.8	0.000705609		18935	0.000207544		18900.8	3.03665e-06
18901	0.000658172		18935.2	0.000200758		18901	2.6782e-06
18901.2	0.000608156		18935.5	0.000192546		18901.2	2.37218e-06
18901.4	0.000556806		18935.7	0.000183354		18901.4	2.11485e-06
18901.6	0.000505323		18935.9	0.000173667		18901.6	1.9017e-06
18901.9	0.000454832		18936.2	0.000163985		18901.9	1.72763e-06
18902.1	0.000406344		18936.4	0.000154795		18902.1	1.58725e-06
18902.3	0.00036074		18936.6	0.000146548		18902.3	1.47504e-06
18902.5	0.000318754		18936.9	0.000139637		18902.5	1.38563e-06
18902.7	0.00028097		18937.1	0.000134376		18902.7	1.31395e-06
18903	0.000247821		18937.4	0.000130988		18903	1.25544e-06
18903.2	0.000219599		18937.6	0.000129594		18903.2	1.20617e-06
18903.4	0.000196462		18937.8	0.000130206		18903.4	1.16295e-06
[truncated: 3 more rows]

## Sheet: Figure S4
(a)	Empirical fit		(b)	AQC parameters
Frequency	Normalized intensity		Frequency	Normalized intensity
GHz			GHz
1120.11	4.556e-06		576.811	3.916e-08
1120.11	4.556e-06		576.811	3.916e-08
1349.69	0.0001628		846.532	4.784e-07
1349.69	0.0001628		846.532	4.784e-07
1505.66	5.939e-06		1116.89	7.951e-06
1505.66	5.939e-06		1116.89	7.951e-06
1567.43	0.00886		1139.41	1.039e-07
1567.43	0.00886		1139.41	1.039e-07
1699.03	0.0001822		1285.71	7.858e-07
1699.03	0.0001822		1285.71	7.858e-07
1891.81	0.00872		1385.95	0.0002125
1891.81	0.00872		1385.95	0.0002125
1898.77	4.702e-06		1502.48	1.038e-05
1898.77	4.702e-06		1502.48	1.038e-05
2054.87	0.0001275		1656.28	0.00945
2054.87	0.0001275		1656.28	0.00945
2221.44	0.00546		1679.73	1.19e-07
2221.44	0.00546		1679.73	1.19e-07
2298.66	2.688e-06		1734.07	7.358e-07
2298.66	2.688e-06		1734.07	7.358e-07
2417.32	6.614e-05		1742.53	0.000233
2417.32	6.614e-05		1742.53	0.000233
2556.66	0.00258		1896.46	8.234e-06
2556.66	0.00258		1896.46	8.234e-06
2704	1.172e-06		1995	0.00887
2704	1.172e-06		1995	0.00887
2786.1	2.679e-05		2104.83	0.0001593
2786.1	2.679e-05		2104.83	0.0001593
2897.62	0.0009653		2186.91	4.74e-07
2897.62	0.0009653		2186.91	4.74e-07
3160.63	8.668e-06		2196.61	8.383e-08
3160.63	8.668e-06		2196.61	8.383e-08
3244.31	0.0002933		2298.08	4.713e-06
3244.31	0.0002933		2298.08	4.713e-06
3540.22	2.265e-06		2337.46	0.00527
3540.22	2.265e-06		2337.46	0.00527
3596.56	7.309e-05		2473.08	8.05e-05
3596.56	7.309e-05		2473.08	8.05e-05
3954.1	1.502e-05		2639.98	2.24e-07
3954.1	1.502e-05		2639.98	2.24e-07
4316.58	2.551e-06		2684	0.00234
4316.58	2.551e-06		2684	0.00234
6422.04	1.452e-06		2692.78	4.081e-08
6422.04	1.452e-06		2692.78	4.081e-08
6578.15	4.059e-06		2705.86	2.055e-06
6578.15	4.059e-06		2705.86	2.055e-06
6771.51	9.443e-06		2847.16	3.169e-05
6771.51	9.443e-06		2847.16	3.169e-05
7001.1	1.85e-05		3034.85	0.0008235
7001.1	1.85e-05		3034.85	0.0008235
7166.02	2.312e-06		3090.52	8.015e-08
7166.02	2.312e-06		3090.52	8.015e-08
7277.54	9.875e-06		3118.1	6.997e-07
7277.54	9.875e-06		3118.1	6.997e-07
7416.87	3.545e-05		3172.06	1.454e-08
7416.87	3.545e-05		3172.06	1.454e-08
7583.44	0.0001073		3226.67	9.939e-06
7583.44	0.0001073		3226.67	9.939e-06
7776.22	0.0002754		3316.76	1.581e-08
7776.22	0.0002754		3316.76	1.581e-08
7993.96	0.0006044		3390.12	0.0002336
7993.96	0.0006044		3390.12	0.0002336
8121.2	6.643e-06		3463.07	2.792e-08
8121.2	6.643e-06		3463.07	2.792e-08
8277.18	6.001e-06		3533.17	1.883e-07
8277.18	6.001e-06		3533.17	1.883e-07
8476.92	3.525e-06		3537.11	2.215e-08
8476.92	3.525e-06		3537.11	2.215e-08
8720.71	1.57e-06		3611.02	2.512e-06
8720.71	1.57e-06		3611.02	2.512e-06
9343.65	0.0001615		3732.79	3.32e-08
9343.65	0.0001615		3732.79	3.32e-08
9475.25	0.000135		3749.8	5.416e-05
9475.25	0.000135		3749.8	5.416e-05
9638.31	7.363e-05		3949.8	4.04e-08
9638.31	7.363e-05		3949.8	4.04e-08
9834.2	3.075e-05		3999.53	5.149e-07
9834.2	3.075e-05		3999.53	5.149e-07
10063.6	1.03e-05		4113.79	1.032e-05
10063.6	1.03e-05		4113.79	1.032e-05
10175.9	9.292e-07		4309.6	5.016e-08
10175.9	9.292e-07		4309.6	5.016e-08
10326.6	2.82e-06		4356.76	3.16e-08
10326.6	2.82e-06		4356.76	3.16e-08
11042.7	1.568e-05		4391.51	8.59e-08
11042.7	1.568e-05		4391.51	8.59e-08
11530.1	1.696e-05		4467.93	1.024e-07
11530.1	1.696e-05		4467.93	1.024e-07
12055.6	1.062e-05		4481.89	1.62e-06
12055.6	1.062e-05		4481.89	1.62e-06
12620.3	4.764e-06		4602.47	5.023e-08
12620.3	4.764e-06		4602.47	5.023e-08
13224.3	1.644e-06		4630.31	2.668e-07
13224.3	1.644e-06		4630.31	2.668e-07
			4786.33	1.169e-08
			4786.33	1.169e-08
			4847.08	5.578e-07
			4847.08	5.578e-07
			4853.87	2.102e-07
			4853.87	2.102e-07
			4996.5	3.327e-08
			4996.5	3.327e-08
			5117.44	9.493e-07
			5117.44	9.493e-07
			5214.7	2.211e-08
			5214.7	2.211e-08
			5229.44	2.255e-08
			5229.44	2.255e-08
			5323.27	1.126e-07
			5323.27	1.126e-07
			5449.01	1.386e-08
			5449.01	1.386e-08
			5459.04	1.61e-08
			5459.04	1.61e-08
			5464.57	4.717e-07
			5464.57	4.717e-07
			5639.56	1.628e-06
			5639.56	1.628e-06
			5847.93	4.638e-06
			5847.93	4.638e-06
			5963.97	5.397e-07
			5963.97	5.397e-07
			6087.98	1.096e-05
			6087.98	1.096e-05
			6093.51	4.804e-08
			6093.51	4.804e-08
			6132.79	5.225e-07
			6132.79	5.225e-07
			6232.29	3.104e-07
			6232.29	3.104e-07
			6282.21	1.421e-08
			6282.21	1.421e-08
			6357.04	2.177e-05
			6357.04	2.177e-05
			6364.39	3.287e-07
			6364.39	3.287e-07
			6395.75	1.671e-06
			6395.75	1.671e-06
			6583.44	7.515e-06
			6583.44	7.515e-06
			6654.84	1.544e-07
			6654.84	1.544e-07
			6794.36	2.827e-05
			6794.36	2.827e-05
			6996.74	5.641e-08
			6996.74	5.641e-08
			7026.99	8.929e-05
			7026.99	8.929e-05
			7249.68	9.38e-08
			7249.68	9.38e-08
			7279.45	0.0002379
			7279.45	0.0002379
			7381.4	1.632e-08
			7381.4	1.632e-08
			7473.93	7.872e-06
			7473.93	7.872e-06
			7549.78	0.0005393
			7549.78	0.0005393
			7590.46	7.024e-06
			7590.46	7.024e-06
			7744.39	4.064e-06
			7744.39	4.064e-06
			7866.87	1.067e-07
			7866.87	1.067e-07
			7937.64	1.778e-06
			7937.64	1.778e-06
			8170.43	6.143e-07
			8170.43	6.143e-07
			8441.37	1.707e-07
			8441.37	1.707e-07
			8551.3	6.951e-08
			8551.3	6.951e-08
			8747.88	3.848e-08
			8747.88	3.848e-08
			8935.73	0.0001442
			8935.73	0.0001442
			8976.41	9.993e-07
			8976.41	9.993e-07
			9021.98	0.0001164
			9021.98	0.0001164
			9131.81	6.094e-05
			9131.81	6.094e-05
			9267.44	2.43e-05
			9267.44	2.43e-05
			9294.82	3.182e-08
			9294.82	3.182e-08
			9430.6	7.733e-06
			9430.6	7.733e-06
			9486.92	1.12e-06
			9486.92	1.12e-06
			9622.41	2.002e-06
			9622.41	2.002e-06
			9843.31	4.252e-07
			9843.31	4.252e-07
			10042.5	7.208e-07
			10042.5	7.208e-07
			10087.3	1.097e-08
			10087.3	1.097e-08
			10093	7.448e-08
			10093	7.448e-08
			10370.8	1.078e-08
			10370.8	1.078e-08
			10643.5	3.283e-07
			10643.5	3.283e-07
			10678.3	1.446e-05
			10678.3	1.446e-05
			11126.8	1.526e-05
			11126.8	1.526e-05
			11288.5	1.134e-07
			11288.5	1.134e-07
			11604.9	9.261e-06
			11604.9	9.261e-06
			11974.5	3.07e-08
			11974.5	3.07e-08
			12114.6	4.008e-06
			12114.6	4.008e-06
			12212.3	1.7e-08
			12212.3	1.7e-08
			12220.8	2.435e-08
			12220.8	2.435e-08
			12321	2.052e-08
			12321	2.052e-08
			12657.3	1.328e-06
			12657.3	1.328e-06
			13233.4	3.474e-07
			13233.4	3.474e-07
			13606.7	1.368e-08
			13606.7	1.368e-08
			13842.8	7.304e-08
			13842.8	7.304e-08
			13954.8	1.832e-08
			13954.8	1.832e-08
			14399.2	1.326e-08
			14399.2	1.326e-08
			14484.5	1.246e-08
			14484.5	1.246e-08
			14732	7.919e-08
			14732	7.919e-08
			14753.9	2.722e-08
			14753.9	2.722e-08
			14771.4	1.77e-07
			14771.4	1.77e-07
			14869.9	2.882e-07
			14869.9	2.882e-07
			15023.7	2.891e-07
			15023.7	2.891e-07
			16526.2	1.408e-07
			16526.2	1.408e-07
			16766.4	1.738e-07
			16766.4	1.738e-07
			17069.5	1.191e-07
			17069.5	1.191e-07
			17437.9	5.634e-08
			17437.9	5.634e-08
			17872	1.983e-08
			17872	1.983e-08
			18422.7	2.042e-08
			18422.7	2.042e-08
			19064.5	2.838e-08
			19064.5	2.838e-08
			19775.3	2.07e-08
			19775.3	2.07e-08
			20556	1.011e-08
			20556	1.011e-08
